# Supplementary material for: Comparative transcriptome analysis reveals regulatory network and regulators associated with proanthocyanidin accumulation in persimmon
Source: BMC Plant Biol. 2021 Jul 29;21:356. doi: 10.1186/s12870-021-03133-z (PMC8323215; doi:10.1186/s12870-021-03133-z)
Supplement: Supplementary file 1 — Additional file 1. [file 12870_2021_3133_MOESM1_ESM.xlsx]

## Sheet: Table S1
Table S1 Statistics of PacBio sequencing data, ROI database, ICE clusting and Quiver filtering
Libraries	0-5 Kb	4.5-10 Kb
Statistics of the subreads
Number of total reads	8593218	10094410
Total base (GB)	11.71	14.67
N50 length (bp)	1862	1942
Statistics of the reads of insert (ROIs)
Number of ROIs	694499	623048
Mean read length of insert (bp)	2558	2777
Mean read quality of insert	0.89	0.92
Mean number of passes	8	12
Five prime reads	389,103 (56.03%)	429,383 (68.92%)
Three prime reads	405,149 (58.34%)	437,865 (70.28%)
Poly-A reads	370,334 (53.32%)	401,390 (64.42%)
Full-length non-chimeric reads	267,653 (38.54%)	310,651 (49.86%)
Average full-length non-chimeric read length (bp)	1211	1337.5
ICE clusting and Quiver filtering
Number of high quality isoforms	93896	119343
Mean quality	0.9983	0.9986
Mean isoform length (bp)	2614	2902
ICE: Interative clustering and error correction algorithm
