# Supplementary material for: Comparative transcriptome analysis reveals regulatory network and regulators associated with proanthocyanidin accumulation in persimmon
Source: BMC Plant Biol. 2021 Jul 29;21:356. doi: 10.1186/s12870-021-03133-z (PMC8323215; doi:10.1186/s12870-021-03133-z)
Supplement: Supplementary file 3 — Additional file 3. [file 12870_2021_3133_MOESM3_ESM.xlsx]

## Sheet: Table S3
Table S2 Predictions of CDSs, SSRs, and lncRNAs
Reference transcriptome
CDSs prediction
Total_number	80075
N50 length (bp)	1563
N90 length (bp)	564
Max_length (bp)	8622
Min_length (bp)	297
Sequence_GC(%)	0.4508
SSRs prediction
Number of repeated nucleotide types
Mono-nucletide	23016
Di-nucletide	33189
Tri-nucletide	12241
Quad-nucletide	916
Penta-nucletide	832
Hexa-nucletide	943
Total	71137
Number of SSR containing sequences	41344
Number of sequences containing more than 1 SSR	17106
Number of SSRs present in compound formation	8096
lncRNAs prediction
Total_number	27845
N50 length (bp)	5450
N90 length (bp)	1503
Max_length (bp)	10489
Min_length (bp)	290
Sequence_GC(%)	0.3923
