# Supplementary material for: Comparative transcriptome analysis reveals regulatory network and regulators associated with proanthocyanidin accumulation in persimmon
Source: BMC Plant Biol. 2021 Jul 29;21:356. doi: 10.1186/s12870-021-03133-z (PMC8323215; doi:10.1186/s12870-021-03133-z)
Supplement: Supplementary file 4 — Additional file 4. [file 12870_2021_3133_MOESM4_ESM.xlsx]

## Sheet: SS transcripts for LT
Table S3 The stage-specific transcripts for LT genotype
specific stage	gene_id	fpkm_LT1_2	fpkm_LT1_3	fpkm_LT2_1	fpkm_LT2_2	fpkm_LT2_3	fpkm_LT3_1	fpkm_LT3_2	fpkm_LT3_3	fpkm_LT4_1	fpkm_LT4_2	fpkm_LT4_3
1	Cluster_79436	2046.09	1515.27	1.23	1.23	1.36	0	0	0	0	0	0.26
1	Cluster_91166	707.08	772.94	20.48	21.25	22.11	10.06	14.15	8.65	10.42	13.63	12.77
1	Cluster_72116	431.11	354.31	14.49	10.58	17.46	7.54	7.22	7.57	8.83	11.77	7.24
1	Cluster_78503	317.71	310.26	2.79	3.66	6.93	2.94	2.56	0	0	0	0.57
1	Cluster_63760	294.32	256.88	7.5	6.34	9.1	3.3	0.74	2.33	0.73	0.77	1.24
1	Cluster_68249	280.43	268.7	5.32	4.53	6.08	4.46	1.41	1.49	0.84	2.01	1.31
1	Cluster_83850	249.45	251.48	4.09	5.4	5.99	2.14	1.4	2.12	1.39	1.58	0.77
1	Cluster_44480	245.74	269.43	8.49	13.62	15.25	8.15	12.64	7.99	0.66	0.52	0.69
1	Cluster_71565	244.97	213.44	4.57	2.82	5.64	1.36	0.69	1.29	1.84	1.5	0.36
1	Cluster_77011	229.09	229.6	1.33	0.96	2.66	0.4	3.74	2.1	0	0.2	0.49
1	Cluster_70921	225.27	185.31	1.33	0.43	0.85	0	0	0	0	0	0
1	Cluster_73020	215.98	196.6	0	0	0	0	1.13	0	0	0	0
1	Cluster_73750	204.29	161.1	7.2	4.64	9.96	2.22	2.42	1.45	7.71	7.5	4.95
1	Cluster_87197	202.31	261.02	0.34	0.13	1.91	0	0.13	0	1.08	4.2	2.34
1	Cluster_39252	201.32	225.64	2.68	1.94	1.63	4.72	7.66	5.23	14.03	11.31	11.11
1	Cluster_52099	199.62	221.48	4.5	8.44	8.09	5.25	3.9	3.43	0.23	0.71	0.49
1	Cluster_46391	198.56	199.5	1.76	1.38	2.33	2.43	1.55	1.71	3.13	2.33	3.01
1	Cluster_90002	193.14	197.98	0.22	0.31	0.37	0	0	0	0.51	2.78	2.23
1	Cluster_88156	188.35	199.97	1.64	0.24	0.87	0	0.41	0.13	1.73	2.21	1.74
1	Cluster_50736	182.68	165.22	0.56	0.82	2.2	1.31	0.78	0.7	0.43	0.32	0.4
1	Cluster_55968	169.09	159.8	9.73	9.3	12.03	7.46	5.88	6.19	2.16	1.54	1.18
1	Cluster_59149	162.49	163.08	4.46	1.83	8.33	0.34	0.06	0	7.67	10.23	5.62
1	Cluster_52641	155.41	174.97	2.32	1.51	2.88	3.62	5.17	2.53	9.05	4.21	3.88
1	Cluster_68027	151.47	160.16	7.97	5.02	5.62	2.94	2.27	2.85	0.12	0.3	0.49
1	Cluster_86469	144.01	185.25	4.18	5.05	2.96	0.25	0	0.71	1.03	0.84	0.12
1	Cluster_74772	143.23	104.35	3	4.18	3.93	0.23	0.31	0.19	0.28	0.87	0.2
1	Cluster_47848	140.61	182.16	2.52	3.14	3.12	1.06	1.88	2.17	7.71	10.27	8.2
1	Cluster_84804	139.5	205.64	0.9	0.22	0.32	0	0	0	0.1	1.24	0.44
1	Cluster_52466	135.71	141.99	3.17	2.56	6.72	3.12	1.88	0	0.61	1.28	0.31
1	Cluster_87037	135.5	112.4	0.13	0	0.5	0	0	0	0	0	0
1	Cluster_61607	126.62	127.19	1.72	1.32	3.37	2.8	3.7	2.24	8.14	4.48	4.96
1	Cluster_44965	125.13	143.4	1.86	0.92	1.33	3.08	3.48	2.66	8.04	5.7	5.43
1	Cluster_86160	123.11	114.62	8.25	4.57	9.89	3.17	0.87	3.08	0.56	2.01	0.4
1	Cluster_80461	120.87	137.04	0.62	0.79	0.62	0	0	0.26	0	0	0
1	Cluster_74417	119.02	126.01	0.29	0.61	0.92	0.26	0.34	0.46	0	0.01	0.27
1	Cluster_86527	118.9	119.02	7.63	6.8	8.67	4.82	3.81	7.07	0.64	0	1.69
1	Cluster_79588	118.4	177.03	2.15	1.5	0.61	0	0	0	0	0	0
1	Cluster_82245	115.6	136.72	10.33	0	5.75	0	4.43	2.12	0	0	0
1	Cluster_64668	113.35	129.65	1.69	1.18	1.76	0	0.11	0.11	0	0	0
1	Cluster_77712	112.87	98.19	0.5	0.82	0.64	1.23	3.27	0	4.12	4.35	3.84
1	Cluster_46242	112.85	116.14	0.66	1.93	2.75	0.65	2.07	0.91	0	0	0
1	Cluster_38682	112.39	106.34	2.51	1.58	4.54	2.86	4.47	2.13	2.15	2.76	1.94
1	Cluster_91118	109.71	128.22	3.31	3.89	4.27	2.84	1.63	2.25	1.62	3.07	1.53
1	Cluster_38771	109	89.4	0.26	0.91	1.9	0	0	0	0	0	0
1	Cluster_73881	108.85	76.39	0.61	3.02	2.11	1.3	1.45	0.21	1.3	0.72	0.79
1	Cluster_83527	106.43	106.47	5.7	4.33	5.38	3.98	3.65	6.3	3.57	1.29	1.26
1	Cluster_56977	104.45	118.73	3.37	3.61	3.3	2.97	3.01	1.18	0.35	1.64	1.14
1	Cluster_50624	98.76	109.74	3.14	1.97	5.55	2.21	1.94	2.79	0.9	0.27	0.89
1	Cluster_42476	97.25	92.71	3.6	3.79	6.94	1.45	2.04	1.18	1.39	0.86	0.88
1	Cluster_69161	92.64	69.3	2.46	3.15	4.47	0.32	0.19	0.29	0.06	0.19	0.06
1	Cluster_55126	91.11	91.5	1.62	1.48	2.78	0.45	0	0.15	0.42	0.13	0.16
1	Cluster_84240	89.45	100.71	8.16	5.14	7.31	8.97	8.58	8.31	4.33	8.85	6.05
1	Cluster_75021	89.22	92.21	4.7	3.28	5.79	3.67	2.06	1.48	6.09	7.49	4.68
1	Cluster_59210	88.51	92.63	4.96	2.98	6.68	2	3.08	3.89	2.58	1.44	0
1	Cluster_64950	87.9	104.52	0.21	0.26	0	0	0	0	0	0	0
1	Cluster_81262	87.37	100.61	1.14	7.39	2.84	1.32	1.23	0.72	0.44	0	0.09
1	Cluster_89734	86.63	106.11	3.71	1.82	5.71	4.3	4.78	2.37	2.44	2.11	1.06
1	Cluster_89709	84.79	74.08	0	0	0.29	0	0	0	0	0	0
1	Cluster_73942	83.98	126.31	1.7	3.19	9.52	4.29	1.93	1.52	2.35	1.99	0
1	Cluster_57184	83.95	73.17	0.97	0.58	3.25	0.46	0.37	0.19	0	0	0
1	Cluster_67922	82.36	82.86	6.61	0	4.64	3.01	5.89	5.57	5.42	4.85	8.11
1	Cluster_56804	81.73	76.24	0.37	0.34	1.69	0.79	0.5	0.33	4.26	5.73	1.91
1	Cluster_60288	80.46	63.65	1.84	1.68	3.05	0.3	0.2	0.47	0.05	0	0.3
1	Cluster_81327	80.17	78.84	0	0.02	0.39	0	0	0	0	0	0
1	Cluster_78889	78.38	85.22	0	0.56	0.25	0	0	0	0	0	0
1	Cluster_55668	76.9	90.16	1.97	1.79	1.95	0.78	4.52	3.51	1.64	1.09	0.81
1	Cluster_49254	76.84	72.24	3.69	2.26	6.51	5.24	1.58	2.89	1.62	1.5	1.14
1	Cluster_67820	75.32	75.67	3.32	4.78	0.95	1.1	0.73	0.93	0.26	0.54	0.73
1	Cluster_84336	75.18	75.1	2.92	1.14	2.98	3.28	1.62	2.52	0	0	0
1	Cluster_49787	74.76	73.01	1.14	0.18	3.7	0.79	0.33	0.29	0.22	0.2	0.04
1	Cluster_83926	74.07	106.75	0.64	0.63	1.86	0	0.11	0	0	0	0
1	Cluster_88296	73.93	55.99	1.06	0	1.15	0	0	0	1.68	0.65	0
1	Cluster_37524	72.79	69.31	2.15	3.22	1.94	2.24	1.83	1.37	0.26	0.15	0.06
1	Cluster_56948	72.19	68.03	1.93	2.41	2.41	1.85	1.14	0.13	0.34	1.14	0
1	Cluster_72627	70.13	78.18	2.84	1.44	2.4	3.45	1.13	0.21	3.24	6.49	5.69
1	Cluster_45179	69.48	78.25	1.74	0.78	6.83	0.11	0.33	0.77	1.26	0.51	0.16
1	Cluster_39124	68.31	60.08	2.33	3.04	6.95	2.43	1.73	1.42	5.36	4.76	4.65
1	Cluster_49705	67.88	56.73	1.75	0.5	3.26	0.85	0.46	0.66	0.33	0.26	0.19
1	Cluster_73951	67.21	104.91	2.7	4.79	5.85	0	0	0	0.58	0.71	0
1	Cluster_37825	66.57	71.7	0.46	0.99	0.53	0.47	3.8	0.47	0.97	1.8	0
1	Cluster_44551	66.07	63.48	0.94	0.96	0.78	0.89	0.86	0.88	0.88	0.58	0.2
1	Cluster_71782	65.93	60.17	1.34	0.72	2.05	0	1.25	0.26	0	0	0
1	Cluster_88231	65.79	62.1	5.24	3.94	7.01	6.99	3.32	6.28	2.4	0.24	1.76
1	Cluster_78013	65.33	62.49	6.74	4.23	6.92	4.94	1.95	2.51	0.45	1.29	1.47
1	Cluster_82489	64.82	58.82	1.93	3.09	5.69	3.13	1.66	0	4.52	1.68	2.53
1	Cluster_82402	63.13	41.09	1.98	1.57	2.58	0	0.3	0	0	0	0
1	Cluster_87951	61.37	75.09	0	0	0	0	0	0	0	0	0
1	Cluster_86550	60.47	63.89	4.51	0.75	1.29	1.36	2.72	3.19	0.87	1.14	0.82
1	Cluster_51430	60.33	58.56	2.06	1.94	4.22	3.58	1.78	2.54	0.27	1.05	1.49
1	Cluster_88686	59.96	72.76	0	1.81	1.77	0.85	0.85	0	0	0	0
1	Cluster_69523	59.94	41.1	0.26	0.19	0.31	1.25	0.89	0	0	0.15	0.33
1	Cluster_56999	59.93	70.61	1.92	1.96	6.01	0.59	0.27	0.42	0	0	0
1	Cluster_86239	59.07	69.56	3.14	1.54	6.01	2.08	1.75	0.57	0.11	0.12	0.12
1	Cluster_52175	59.04	57.09	3.36	5.32	2.94	0.95	0.87	1.38	1.74	2.15	2.34
1	Cluster_94107	58.48	57.57	2.47	1.46	2.86	2	2.52	0.72	0.46	0.72	0.48
1	Cluster_57257	56.18	59.13	1.81	2.71	1.98	1.7	1.22	0.73	0.65	1.52	0.65
1	Cluster_77785	56.12	53.8	0.58	0	0.49	0.63	0	0.38	0.44	0	0.03
1	Cluster_38201	55.57	55.63	1.31	0.69	0.98	2.52	3.89	0.19	2.67	5.53	4.7
1	Cluster_79907	54.8	47.32	3.28	2.15	2.43	0.88	0.99	0.3	1.66	1.41	0.48
1	Cluster_52086	53.67	54.77	3.11	3.61	4.85	1.23	0.9	1.1	0	0	0.05
1	Cluster_45544	53.66	55.28	3.64	5.82	6.27	1.51	0.82	1.1	0.25	0.16	0.35
1	Cluster_70785	53.19	46.06	1.68	3	6.27	2.94	1.86	1.75	4.22	5.16	2.55
1	Cluster_47288	52.5	52.46	1.43	0.33	4.84	0	0.18	0.45	0.17	0.21	0.69
1	Cluster_74460	51.76	42.8	0	0.15	0.6	0.07	0	0	0.49	0.08	0.15
1	Cluster_67202	50.88	63.16	0.16	0.91	0.45	1.15	1.69	0.26	1.89	0.79	0.78
1	Cluster_62590	50.43	58.87	2.79	1.61	5.87	1.61	2.03	2.48	0.29	0.64	0.89
1	Cluster_36832	50.29	49.97	0.56	0.34	1.31	1.3	2.34	0.93	0.4	0.15	0.17
1	Cluster_89369	50.04	54.75	1.65	1.48	1.93	1.66	0.9	0.73	0.14	0.15	0
1	Cluster_43606	49.97	48.24	3.91	3.38	3.02	1.04	0.56	0.53	0.65	0	0.85
1	Cluster_94059	49.86	41.41	4.02	3.21	5.3	5.79	5.74	2.1	1.92	1.28	1.9
1	Cluster_57004	49.63	61.72	1.18	0.5	2.06	0	0	0	0	0	0
1	Cluster_86428	49.5	42.06	0.61	0.48	1.18	0	0.12	0	0	0	0
1	Cluster_37592	49.22	57.33	0.55	0.18	0.43	0.68	0.5	0.54	0.02	0.19	0.1
1	Cluster_54213	48.75	20.82	0	0	0	0	0	0	0	1.77	0
1	Cluster_63643	48.4	50.78	2.99	2.68	2.94	3.03	3.01	1.86	2.46	5.65	2.71
1	Cluster_74558	48.25	51.71	0.94	0.72	5.04	0	0.52	0.24	0.83	0.41	0.44
1	Cluster_50888	48.22	38.16	0	0.12	0	0.55	0	0	0	0	0.32
1	Cluster_84074	48.14	42.28	1.61	0	1.93	1.21	0.43	0.19	0	0	0
1	Cluster_79630	48.11	51.19	1.23	1.45	5.19	4.54	2.19	3.68	1.26	1.79	1.14
1	Cluster_63968	48	45.88	0.88	2.25	1.8	1.68	0.61	1.43	0.62	0.61	0.77
1	Cluster_53305	47.8	54.55	3.8	3.29	4.47	1.42	1.95	1.94	0.56	0.9	0.29
1	Cluster_46537	47.64	49.69	2.03	3.15	4.31	0.99	2.47	2.92	0.09	0.78	0.53
1	Cluster_67724	47.63	59.85	0	0	0	0.12	0	0	0.17	0.06	0
1	Cluster_45877	47.56	62.88	0	0.52	0	0	0	0	0	0	0
1	Cluster_91458	47.06	56.06	0	0.41	0.64	0	0	0	0	1.78	0
1	Cluster_84825	46.9	61.95	0	0	0.83	0	0	0.11	0.25	0.09	0
1	Cluster_89173	46.74	38.72	0.15	0.15	0.43	0	0	0	0	0	0
1	Cluster_92363	46.72	48.02	2.23	1.43	2.34	0.2	2.02	1.91	5.16	5.81	2.32
1	Cluster_85604	46.47	44.32	0.45	0.59	1.65	1.46	1.87	0.97	1.75	1.32	1.24
1	Cluster_75551	46.36	29.48	0.09	0	0	0	0	0	0	0	0
1	Cluster_66378	45.76	30.42	3.21	2.77	5.75	2.57	1.33	1.21	5.55	4.08	3.44
1	Cluster_33216	45.68	41.17	2.93	1.53	2.02	0.16	0.27	0.18	0.02	0.1	0.15
1	Cluster_96370	45.11	28.94	1.66	1.67	0.96	1.11	1.07	1.45	3.65	0	0.45
1	Cluster_69452	45.08	51.19	0.96	0.13	1.98	1.02	0.06	0.3	0.18	0	0.06
1	Cluster_72509	45	48.84	2.93	1.7	3.36	1.35	1.4	2.09	0.95	1.93	1.87
1	Cluster_79283	44.94	45.13	2.87	1.69	5.75	2.23	4.42	2.31	4.36	2.43	2.33
1	Cluster_74618	44.6	27.43	0	0	1.36	0	0	0	3.16	0.61	2.6
1	Cluster_50802	44.52	44.57	1.04	1.64	2.68	0.56	0.23	0.07	0.08	0	0.49
1	Cluster_34364	44.07	43.21	4.04	3.29	5.31	1.27	1.08	0.45	1.21	0.99	0.74
1	Cluster_43977	43.84	45.99	1.04	0.83	1.97	0.2	0.13	0.6	0.16	0	0
1	Cluster_60597	43.7	45.85	2.46	1.19	2.47	1.04	0.4	0.95	1.32	0.69	0.9
1	Cluster_72857	43.12	47.45	1.35	0.28	1.3	5.57	2.53	2.9	1.33	2.87	1.05
1	Cluster_40813	43.12	42.09	3.74	1.28	3.84	4.16	4.22	3.5	0.06	0.03	0
1	Cluster_67778	42.31	39.56	3.01	3.71	4.51	5.51	4.02	4.51	3.6	3.9	2.82
1	Cluster_72564	40.92	57.19	0.14	0.07	0	0.07	0.42	0.54	0.13	0.07	0
1	Cluster_37680	39.91	40.8	1.78	2.88	3.5	2.09	1.19	1.19	3.94	3.17	3.31
1	Cluster_58675	39.75	37.06	1.11	0.71	2.79	0.43	0.33	0.64	0.09	0	0
1	Cluster_78115	39.68	43.37	1.83	1.73	4.84	3.17	2.82	4.43	1.57	1.28	0.57
1	Cluster_90736	39.59	37.73	0	0	0.66	0	0	0	0	0	0.49
1	Cluster_94403	39.29	31.49	2.88	3.77	1.01	0.28	0.8	1.63	4.67	5.09	3.45
1	Cluster_49103	39.28	42.9	0.7	0.77	3.97	0.27	0.09	0.34	0.57	0.64	1.02
1	Cluster_64945	39.22	39.18	0.34	0.61	1.36	0.5	0.39	1.82	1.32	0.28	0.73
1	Cluster_49279	39.12	38.07	1.23	3.52	3.94	1.89	0.79	0.09	2.87	2.93	2.2
1	Cluster_58679	38.98	44.93	3.39	1.14	2	0.84	1.69	0.7	5.06	3.3	1.84
1	Cluster_35966	38.1	18.69	2.79	3.38	0.6	0.53	4	3.68	2.8	4.1	2.37
1	Cluster_69328	37.42	22.9	0	0	0	0	0	0	0	0	0
1	Cluster_89359	37.38	32.52	2.12	0.9	4.55	2.31	1.66	0.99	0.14	0.36	0
1	Cluster_38238	37.04	40.53	2.15	1.68	4.62	0.54	0.96	0.73	0.71	0.1	0.57
1	Cluster_56488	36.94	43.1	1.37	0.68	1.66	1.26	0.65	0.88	1.72	1.43	1.12
1	Cluster_86884	36.87	39.51	0.35	0.16	3.78	0.08	0	0.12	0.21	1.02	0.6
1	Cluster_85253	36.68	31.03	0.66	0.23	2.29	0	0	0.22	0.43	0	0.34
1	Cluster_53452	36.45	36.6	2.16	1.98	3.25	2.08	2.01	0.26	0	0.05	0
1	Cluster_63648	36.22	42.72	1.29	0.33	1.2	0	0	0	0	0	0
1	Cluster_82073	35.99	33.02	3.12	4.33	4.3	1.15	0.77	2.64	3.31	0.39	1.95
1	Cluster_64313	35.93	38.43	3	3.95	2.95	2.81	3.68	2.32	1.56	1.97	2.91
1	Cluster_53131	35.89	34.3	1.11	1.55	3.22	2.85	0.29	1.82	0.37	0	0
1	Cluster_62124	35.88	33.56	0.73	1.38	1.44	0.73	0.06	0.21	0.1	0.15	0.18
1	Cluster_69712	35.57	36.13	0.41	1.02	0.12	0.88	0.06	0.37	0	0.19	0.13
1	Cluster_89957	34.91	30.35	1.91	3.63	3.86	1.27	0	0.3	0.15	0	0
1	Cluster_58706	34.77	16.85	1.56	2.91	3.15	1.85	2.67	1.5	1.15	1.74	2.1
1	Cluster_76971	34.38	39.62	0	3.4	0	0	0	0.03	0	0.67	0.41
1	Cluster_38120	34.38	27.47	0.58	0.93	1.25	0	0.16	0.25	0	0	0
1	Cluster_64009	34.38	23.33	1.05	0.19	0.6	1.29	1.04	0.42	0.5	0	0
1	Cluster_50693	34.06	34.61	1.42	3.06	2.12	0.41	1.53	0.24	0.85	0.3	0.41
1	Cluster_84162	33.82	34.91	3.14	1.89	2.82	1.42	2.06	1.02	0.95	0.94	0
1	Cluster_51487	33.59	34.73	2.64	2.51	3.5	1.13	0.96	0.96	0.61	0.63	0.28
1	Cluster_75095	33.5	23.67	0.61	0.17	0.39	0.83	0.53	0.55	0.84	1.19	1.35
1	Cluster_67787	32.7	21.88	1.42	0.62	1.04	0.12	0.06	0.2	0	0.06	0
1	Cluster_69693	32.65	46.32	0.06	0.32	0.31	0	0	0	0	0	0
1	Cluster_90207	32.62	33.49	1.23	1.29	3.2	0.34	0.52	0.49	0.77	1.13	1.79
1	Cluster_85566	31.85	30.09	2.91	3.27	3.71	1.06	0.82	0.77	0.24	0.8	0.8
1	Cluster_58795	31.76	23.52	0.43	0.12	0.59	0.18	0.27	0.17	0.17	0.13	0
1	Cluster_68242	31.64	27.93	1.83	1.56	4.17	1.21	1.06	1.7	1.83	1.89	1
1	Cluster_53815	31.64	31.03	2.44	1.77	4.5	2.32	2.02	2.79	1.88	2.7	2.03
1	Cluster_37753	31.56	30.23	0.28	0.14	0.41	0.97	1.63	0.81	0	0	0.19
1	Cluster_34496	31.24	33.52	2.12	2.63	4.87	1.14	0.96	0.44	1.14	0.93	0.64
1	Cluster_92335	31.07	31.64	0	0.19	0	0	0	0	0	0	0
1	Cluster_61003	30.57	30.25	2.79	1.12	1.14	0.47	0.3	0.21	0.53	1.01	0.94
1	Cluster_78181	30.24	15.64	0	0	0	0	0	0	0	0	0
1	Cluster_68574	30.23	27.57	0.93	1.35	1.14	0.92	1.29	0.53	1.28	0.92	0.86
1	Cluster_66018	30.2	38.86	3.43	3.51	5.27	3.83	1.79	3.44	0	0	1.24
1	Cluster_59525	30.18	59.9	0.15	0.28	0	0	0	0	0	0	0
1	Cluster_72701	29.9	24.41	0.28	0.56	0.75	0.21	0.35	1.94	1.25	0.76	0.14
1	Cluster_54766	29.73	26.68	3.05	2.74	3.91	1.62	1.13	0.58	0.71	0.39	0.33
1	Cluster_89405	29.42	28.06	0.62	1.18	1.3	0.3	0.45	0.43	0.7	0	1.18
1	Cluster_76684	29.4	32.32	1.15	0.37	0.93	0.81	1.7	2.39	2.58	1.72	2.22
1	Cluster_75028	29.32	23.55	0.52	0.95	2.12	0.11	0.19	0.57	0.07	0	0
1	Cluster_88680	29.03	30.74	1.42	1.26	0.96	0.86	0.85	0.14	3.31	3.05	1.81
1	Cluster_61979	28.89	34.35	1.96	1.64	0.66	1.12	0	0.43	1.51	0.99	0.96
1	Cluster_77231	28.82	29.76	2.64	3.62	4.14	2.95	2.62	2.3	1.67	4.47	4.1
1	Cluster_43121	28.6	27.69	1.09	1.1	1.62	2.52	2.93	1.28	0.47	1.06	0.39
1	Cluster_43323	28.55	33.77	3.29	3.33	4.32	3.79	3.71	1.12	2.13	1.09	2
1	Cluster_64597	28.53	34.14	0.91	0.16	0.52	0	0	0	0	0	0
1	Cluster_70354	28.45	28.55	1.74	1.79	0.72	0.2	0.73	0	1.2	2.89	2.59
1	Cluster_54491	28.43	42.79	0.26	1.43	0.08	0.13	0.09	0.12	0.04	0.22	0.56
1	Cluster_77849	28.39	33.98	0.35	0.16	0.69	0.84	0	0.65	0.49	0.68	0
1	Cluster_46846	28.23	28.1	3.8	2.34	2.89	1.73	1.2	1.41	0.33	0.34	0
1	Cluster_51707	28.12	28.37	2.91	2.14	2.81	0.74	0.11	0	0.31	0	0
1	Cluster_66255	28.07	19.87	2.89	2.28	1.57	3.68	2.49	1.74	0	0.24	0.15
1	Cluster_42202	27.9	31.38	0	0	0	0	1.03	0.38	0	0	0
1	Cluster_53256	27.72	31.75	1.2	2.02	0.6	0.04	0.41	0.6	0	0.14	0
1	Cluster_47776	27.59	27.67	0.83	0.38	1.13	1.1	1.77	0.92	0.45	1.62	0.23
1	Cluster_70991	27.56	31.75	0	1.02	0.63	0	0.22	0.33	0.95	0	0
1	Cluster_46350	27.5	29.22	0	0	0	0.09	0.04	0	0.18	0	0
1	Cluster_35970	27.39	27.9	2.14	1.24	4.24	0.69	0.61	0.86	0	0.1	0.32
1	Cluster_82494	27.16	32.86	2.21	3.21	3.87	1.19	0.8	2.68	0.64	0.3	0.59
1	Cluster_56123	26.69	29.15	0.54	2.43	4.18	0.9	0.94	0	0.81	0.7	1.09
1	Cluster_61396	26.61	24.21	3.6	4.21	4.06	0.53	1.08	0.33	0.76	0.47	0.15
1	Cluster_67283	26.58	27.72	2.68	2.86	2.75	0.71	0.37	0.46	0	0.06	0
1	Cluster_54770	26.43	18.2	0.46	0.38	1.01	0.64	0.2	0.2	0	0.04	0
1	Cluster_56191	26.29	31.18	2.43	3.37	4.65	1.63	0.86	0	0.37	0.95	0.6
1	Cluster_78871	26.24	26.16	3.43	1.02	1.92	0.09	0.39	0.49	0.08	0	0
1	Cluster_55672	26.16	26.08	2.84	2.53	3.72	2.43	1.87	1.49	0.3	0.58	0.04
1	Cluster_60211	25.79	31.63	2.97	1.68	4.02	0.59	1.03	0.7	0.13	0.3	0.22
1	Cluster_76060	25.53	22.72	1.85	1.17	1.81	3.01	1.68	1.21	1.12	0.77	0
1	Cluster_75300	25.42	25.9	1.89	0.92	2.88	1.45	0.69	0.73	1.03	1.01	0.54
1	Cluster_65260	25.36	26.99	3.44	2.92	3.07	0.72	1.08	1.18	0.93	0.72	0.59
1	Cluster_79494	25.36	31.65	1.49	0	0	0	0	0	0	0	0
1	Cluster_64935	25.31	17.64	3.95	2.88	4.11	2.52	1.03	2.21	0.16	0.18	0.22
1	Cluster_78151	25.06	25.6	0	0.14	0	0	0	0	0	0	0
1	Cluster_64118	24.96	23.41	0.43	0.63	1.62	1.65	0.43	0.6	0	0	0.08
1	Cluster_59356	24.89	32.09	0.96	1.84	2.88	0	0	0.44	0.05	0	0
1	Cluster_48054	24.82	24.82	1.4	3.55	1.68	3.38	4.08	2.05	1.86	2.41	2.67
1	Cluster_88514	24.65	29.31	1.4	2.76	1.08	1.01	3.79	3.12	2.62	2.13	3.02
1	Cluster_89884	24.57	29.58	1.34	0	0	0	0	0	0	0.47	0
1	Cluster_64242	24.35	27.51	0.85	0.86	1.02	0.29	0.22	0.39	0.05	0.27	0.11
1	Cluster_47300	24.2	17.92	0.3	0.06	0.2	1.14	0.52	0.74	3.33	3.33	2.57
1	Cluster_73749	24	15.52	1.38	0	1.72	0	1.08	0.54	0	0.4	0
1	Cluster_54385	23.96	29.06	0.4	0.68	2.35	0.7	0.86	1.33	0	0.24	0.08
1	Cluster_64875	23.95	16.72	1.74	1.75	1.66	2.13	0.44	0.4	1.38	3.43	1.29
1	Cluster_77508	23.85	24.42	2.61	1.67	3.59	1.78	1.54	0.76	0.56	0.29	1.05
1	Cluster_67234	23.75	31.49	0.42	0	0.47	0	0	0	0	0	0
1	Cluster_79552	23.72	24.61	1.76	2.83	2.58	0.63	0.93	1.8	0.43	0	0.01
1	Cluster_81088	23.7	20.07	0.19	0.09	1	0.09	0.28	0.18	0.62	0.09	0.19
1	Cluster_75227	23.64	29.1	0.61	1.05	0.96	0.38	0.76	0.22	0	0.23	0
1	Cluster_38186	23.61	24.89	1.58	0.82	2.7	3.68	3.91	2.76	3.73	3.53	3.94
1	Cluster_50924	23.53	20.53	0.93	1.11	0.92	1.03	1.33	0.39	0.59	0.2	0.42
1	Cluster_64258	23.48	25.94	2.49	2.08	1.53	1.9	0.33	0.32	2.03	2.04	0.86
1	Cluster_43101	23.44	15.65	1.85	1.25	3.79	2.37	0.81	1.95	0.94	0.55	2.28
1	Cluster_67632	23.43	16.96	0.93	3.2	1.56	0	0	0	0.12	0	0.06
1	Cluster_79941	23.11	27.34	1.35	2.7	3.6	0	0.36	0.17	0.51	0	0.44
1	Cluster_70374	22.98	29.16	0	0	0.13	0	0	0	0	0	0
1	Cluster_35166	22.68	21.38	1.65	1.48	1.87	1	0.8	1.11	1.04	0.9	1.08
1	Cluster_71039	22.47	22.28	0.46	0	0	0	0	0	0	0	0
1	Cluster_75120	22.4	21.55	1.22	0.65	0.13	0	0.06	0.15	0	0	0
1	Cluster_60501	22.37	23.14	1.66	1.44	0.88	0.95	0.15	0.43	0.14	0.05	0
1	Cluster_53419	21.95	19.01	0.66	0.35	1.03	0.42	0.17	0.74	0.18	0.54	0.09
1	Cluster_36465	21.86	25.41	1.35	0.9	2.09	0.54	1.08	1.06	0.46	0.32	0.37
1	Cluster_33306	21.47	24.45	0.37	0.28	0.3	0.12	0.07	0.02	0.05	0	0.07
1	Cluster_35473	21.27	20.05	1.25	0.85	1.1	0.9	0.49	1.23	2.15	1.31	1.31
1	Cluster_51497	21.23	30.32	0.12	1.88	1.94	0	0.34	0.22	0	0	0
1	Cluster_78120	21.22	16.95	0.26	0.2	0.75	0.39	0	0.08	0.09	0	0
1	Cluster_91107	21.16	18.38	0	0	3.02	0	0.81	0	0	0	0
1	Cluster_55954	21.15	21.51	0.77	2.31	1.39	2.41	2.8	1.66	2.15	2.54	1.38
1	Cluster_73466	21.1	22.81	3.05	2.06	3.8	1.71	1.33	1.18	0.02	2.04	0.94
1	Cluster_57627	20.92	11.96	0	0	3.57	0.25	0	0	0.29	0	0.5
1	Cluster_61555	20.91	18.7	1.82	1.64	1.59	3.54	2.31	1.5	2.5	3.62	0.73
1	Cluster_72425	20.87	23.56	0.57	1.31	3.39	3.78	2.51	3.01	1.52	1.71	2.06
1	Cluster_88515	20.71	18.08	2.63	3.24	2.78	1.57	0.31	1.8	0.16	0	0
1	Cluster_84333	20.69	17.94	0.96	2.21	2.6	0.82	0.75	0.85	0.82	0	0.57
1	Cluster_59308	20.68	20.07	0.37	1.56	1.5	0.79	1.67	0.31	0.98	0.18	0.19
1	Cluster_85830	20.53	20.73	0	0	0.35	0.24	0	0	0	0	0
1	Cluster_49368	20.32	14.45	0.2	0.18	0.39	0	0.2	0	0	0.05	0
1	Cluster_35960	20.31	15.04	1.44	2.79	2.34	0.88	0.19	0	0.64	0.07	0.75
1	Cluster_73292	20.26	21.56	0.97	1.39	1.34	1.25	0.25	0	0.27	0	0
1	Cluster_45006	20.2	15.73	2.39	0	2.83	0.61	0.41	0.2	0.03	0.03	0
1	Cluster_78638	20.09	19.71	1.2	1.86	2.23	1.62	0.68	1.95	1.68	1.85	1.35
1	Cluster_58548	20.06	18.68	0.05	0.04	0	0	0	0	0	0	0
1	Cluster_66633	19.98	12.35	0.06	0	0.06	0.06	0.06	0	0.06	0	0
1	Cluster_87941	19.93	19.46	0.88	0.77	3.46	0.72	1.19	1.06	3.08	0.49	2.53
1	Cluster_61349	19.92	13.31	0.12	0.8	0	0	0	0	0	0.11	0
1	Cluster_60739	19.88	23.61	0.41	0.16	1.91	1.71	2.75	3.09	0	0	0
1	Cluster_54232	19.82	24.9	2.13	2.02	2.18	0.3	0.26	0.41	1.34	2.75	1.64
1	Cluster_53525	19.77	18.12	0.14	0.22	0.33	0	0.43	0	1.12	0.47	0.12
1	Cluster_49096	19.72	30.72	0	0.36	3.76	3.12	4.49	0.34	0	0	2.29
1	Cluster_56724	19.72	14.26	2.21	3.22	3.33	1.36	0.68	0.3	2.41	1.77	1.96
1	Cluster_49585	19.66	15.94	0.04	0.08	0.19	0	0	0	0	0	0
1	Cluster_87369	19.66	29.08	1.93	0.77	0.38	3.23	1.03	1.49	0.82	2.41	1.66
1	Cluster_75633	19.63	17.38	2.93	0	0	0	0	0	0	0	0
1	Cluster_53513	19.55	19.03	0	1.71	1.73	2.14	3.11	3	0	0	0
1	Cluster_77570	19.39	19.42	1.47	1.61	2.68	1.71	0.24	0.39	1.07	2.01	1.69
1	Cluster_65556	19.29	18.38	0.82	0.13	1.3	0	0	0	0	0	0
1	Cluster_49670	19.19	19.54	0.02	0.23	0.48	0.06	0.49	0	0	0.3	0
1	Cluster_48972	19.15	19.32	2.15	2.27	2.11	0.54	0.29	0.89	0.5	0.76	0.4
1	Cluster_76493	19.15	53.43	0	0.36	2.14	0.08	0.08	0	0	0	0
1	Cluster_41803	19.09	18.01	2.49	1.91	3.01	0.84	0.86	0.44	0.32	0.32	0.22
1	Cluster_45652	18.96	16.51	0	0.2	0.12	0.54	0	0	0.16	0.27	0.08
1	Cluster_41412	18.96	18.21	0.34	0.21	0.39	0.12	0	0	0	0.09	0.06
1	Cluster_57381	18.83	16.83	0.7	2.35	2.61	0.51	0.41	0	0.14	0.19	0
1	Cluster_89831	18.68	21.5	1.36	0.61	2.79	0.79	1.95	0.15	0	0.46	0
1	Cluster_92816	18.65	25.56	1.19	2.14	2.71	0.65	0.23	1.43	0	0	0
1	Cluster_64295	18.63	22.53	1.9	0.45	1.26	0.34	0.25	0.77	0.42	0	0
1	Cluster_95866	18.61	12.97	0.36	1.43	1.76	1.9	1.51	1.44	2.04	0.7	1.74
1	Cluster_58737	18.58	19.69	1.5	1.12	2.04	0.1	0	0	0.26	0.08	0.35
1	Cluster_61135	18.38	19.57	0.28	0	0.58	0	0	0	0	0	0
1	Cluster_71474	18.06	13.46	0.88	0.71	2.3	0.21	0	0.26	0.13	0.31	0.62
1	Cluster_239	18	18.72	2.5	3.01	3	2.28	2.54	1.95	1.31	0.93	0.98
1	Cluster_57482	17.99	19.32	0.62	0.1	0.97	0.55	0	0.1	0.2	0.35	0.26
1	Cluster_58997	17.97	17.65	0.63	0.38	0.28	0	0.1	0.09	0	0	0
1	Cluster_76968	17.88	15.94	3.03	0	0	2.26	0.23	1.42	0.95	1.7	2.32
1	Cluster_64626	17.87	19.61	0	0.23	0.55	0.35	0.06	0.19	0.21	0	0.17
1	Cluster_80846	17.83	19.77	0.21	0	0	0.04	0	0.09	0.09	0	0
1	Cluster_61170	17.72	15.62	2.72	2.54	1.66	0.18	0	0.34	0.65	0.12	0.6
1	Cluster_76746	17.71	21.92	0.32	0.08	0.08	0	0	0	0	0	0
1	Cluster_74433	17.64	15.9	1.04	2.5	2.3	0.81	1.18	1.94	0.35	0.81	0.37
1	Cluster_74451	17.52	13.45	2.98	1.25	0	1.88	1.1	0	0	0	0
1	Cluster_44429	17.52	11.34	1.43	0.81	1.74	0.8	0.05	0.71	0.19	0.24	0.27
1	Cluster_57194	17.46	17.71	1.64	1.98	2.26	1.24	1.03	0.36	1.59	1.59	1.29
1	Cluster_67067	17.43	16.16	1.08	1.77	1.97	1.07	0.47	0.34	0.34	0.12	0.18
1	Cluster_36737	17.34	20.91	2.03	2.9	2.23	1.98	1.17	0.95	0.82	1.01	0.57
1	Cluster_53023	17.32	17.89	1.81	1.79	2.56	1.45	0.37	0.52	0.67	0.46	0.29
1	Cluster_84459	17.29	11.3	1.47	0.51	2.85	0	0.77	0.11	0.42	0.27	0.18
1	Cluster_75740	17.27	16.88	0.6	0	0	0	0	0.1	0	0	0
1	Cluster_42526	17.1	24.43	0	0.58	0.74	0.29	0.6	0.78	0.12	0	0.35
1	Cluster_59384	17.01	17.89	0.47	0.63	1.09	0.68	0.39	0	0	0.29	0.6
1	Cluster_40075	16.77	16.85	0.8	1.87	1.72	0.57	0.98	0.54	0.2	0.37	0.1
1	Cluster_49306	16.7	24.7	1.19	0.42	2.04	0.99	0	0	0	0.84	0.23
1	Cluster_45548	16.57	11.14	2.09	2.29	1.87	2.15	0.38	0.96	1.75	0.84	0.79
1	Cluster_61219	16.57	21.41	2.82	2.38	3.54	2.99	2.94	1.78	0.06	1.18	2.38
1	Cluster_82932	16.52	19.93	1.12	0.4	1.97	1.33	1.32	1.65	2	2	3.01
1	Cluster_47515	16.51	14.22	0.53	2.21	2.43	1.56	1.35	0.75	1.41	1.13	0.66
1	Cluster_54139	16.49	15.27	0	0.67	0.6	0.57	0.52	0.22	0.65	0	0.31
1	Cluster_88756	16.48	14.53	1.57	0.84	1.38	0.29	0.72	0.96	0	0.42	1.12
1	Cluster_68908	16.41	14.68	1.58	0.72	2.51	0.47	0.44	0.07	0.07	0	0
1	Cluster_57612	16.38	15.85	1.76	0.95	2.11	0.42	0.55	0.11	0	0	0.16
1	Cluster_63454	16.28	14.58	0.43	0.21	1.99	0	0	0	0	0	0
1	Cluster_44918	16.22	17.18	0	0	2.36	1.88	0	0	0	0	0.77
1	Cluster_68176	16.15	16.78	1.24	0.98	1.08	0.68	0.68	0.35	1.05	0.49	0.8
1	Cluster_93149	16.05	13.72	2.08	1.26	2.84	1.59	0.59	0.4	0.55	1.07	0
1	Cluster_80352	15.87	19.58	0	0.09	0.18	0	0.09	0	0	0	0
1	Cluster_74335	15.82	15.19	0.97	0.22	0.57	0	0.07	0	0	0.07	0
1	Cluster_49090	15.79	19.64	0.33	0.17	0.69	0	0	0.18	0.07	0	0
1	Cluster_49162	15.76	10.78	0.21	1.68	0.3	0	0.18	0.25	0.11	0	0
1	Cluster_74387	15.73	26.89	0	1.67	0.66	0	0	0	0	2.06	3.84
1	Cluster_45273	15.59	15.74	0.65	0	0	0	0.36	0	0.07	0.03	0
1	Cluster_65649	15.57	16.51	1.44	1.08	1.56	1.32	0.69	0.49	0.81	1.14	0.4
1	Cluster_56883	15.48	19.07	1.44	0.84	2.16	0.15	0	0.2	0.3	0.15	0.42
1	Cluster_85112	15.38	16.43	1.5	1.14	1.34	1.04	0	0.11	0.11	0.11	0
1	Cluster_37637	15.32	15.35	1.46	1.46	1.28	0.15	0.11	0.12	0	0	0.1
1	Cluster_38466	15.29	14.88	0.6	0.25	2	0.8	0.6	0.51	0.39	0.78	0.31
1	Cluster_64119	15.23	14.7	2.81	1.19	3.01	1.07	0.46	0.19	0	0.25	0.11
1	Cluster_60350	15.07	12.81	0.25	0	2.78	0	0	0.17	0.07	0.6	0.08
1	Cluster_55640	14.97	17.7	0.5	0.95	0.06	0	0.1	0	0	0.13	0.09
1	Cluster_68966	14.81	18.09	2.66	2.17	2.61	0.16	0.12	0.11	0.06	0	0
1	Cluster_90115	14.81	14.86	0	0	0	0	0	0	0	0	0
1	Cluster_76078	14.8	14.87	1.16	1.14	2.39	1.31	1	1.62	0.22	0.91	0.84
1	Cluster_80460	14.79	15.5	0.72	0.36	0.44	0	0	0	0	0	0
1	Cluster_68313	14.74	33.51	0.84	0	0.4	3.73	3.27	1.55	1.58	0.34	0.87
1	Cluster_86414	14.66	20.86	0.45	0.85	0.77	0.43	0.31	1.29	0.22	0.59	0
1	Cluster_83433	14.59	14.42	2.79	1.81	2.29	0.53	0	0	0.19	0.66	0.21
1	Cluster_45512	14.55	15.37	0	0.84	0.58	0.55	0	0.87	1.85	2.85	1.64
1	Cluster_72445	14.39	16.34	0.21	0.2	0.33	0.55	0	0.2	0.32	0.54	0.75
1	Cluster_87632	14.39	11.41	0.66	1.95	0.38	0.4	0.13	0	2.1	2.58	0.78
1	Cluster_41912	14.35	9.17	0.86	0.85	1.63	0	0.32	0.28	0	0	0.25
1	Cluster_84064	14.19	12.83	0.21	0	1.86	0.44	0.4	0	0	0	0
1	Cluster_72652	14.17	20.28	0.59	0	1.73	0.06	0	0.23	0	0	0
1	Cluster_66030	14.09	9.46	1.16	0.16	2.36	0.68	0.21	0.16	0.45	0.29	0.06
1	Cluster_51766	13.81	15.1	0.58	0.97	1.35	0.54	1.07	1.46	0.31	0.09	0.41
1	Cluster_48080	13.78	16.27	1.65	1.3	1.09	0.6	0.37	0	0.16	0	0
1	Cluster_79745	13.77	17.46	2.36	1.29	2.37	2.31	2.5	1.75	1.16	0.35	0.35
1	Cluster_92781	13.76	10.99	1.72	0.29	1.79	0	0	0	0	0	0
1	Cluster_90228	13.76	14.39	0	0	0	0	0.16	0	0	0	0
1	Cluster_81924	13.68	13.67	2.16	1.45	1.44	0.4	0.4	2.09	1.38	1.1	1.88
1	Cluster_45067	13.53	13.85	0.22	0.98	0.61	0.06	0	0	1.12	0.78	0
1	Cluster_72695	13.53	18.73	1.57	1.24	0	3.26	1.21	2.69	2.44	0.02	0.32
1	Cluster_53895	13.46	15.67	0.53	0.09	1.31	0.65	0.87	1.24	2.38	1.08	2.3
1	Cluster_45026	13.46	12.77	1.91	2.13	1.65	1.27	1.92	0.9	0.77	2.2	0
1	Cluster_61568	13.45	17.64	0.39	1.19	1.41	0.98	0	0.11	2.93	2.24	0.91
1	Cluster_69757	13.29	13.96	0.45	1.92	1.34	1.48	0	0.7	1	2.06	1.86
1	Cluster_55550	13.26	13.77	0.35	0.87	0.17	0.34	0	0	0.16	0	0
1	Cluster_44640	13.22	13.62	0.53	0.51	1.59	0.27	0.24	0.2	0	0	0
1	Cluster_88205	13.09	16.27	1.96	2.57	2.59	0.7	0.82	1.31	0.38	1.88	0.56
1	Cluster_40516	13.04	10.98	1.1	1.33	2.33	1.26	0.21	0.39	0.17	0.3	0.12
1	Cluster_1614	13.03	6.79	0.12	0.23	0.13	0.36	0.23	0.14	0.15	0.16	0.16
1	Cluster_50672	12.78	15.24	1.56	1.89	2.08	0.28	0.35	0.45	0.08	0.04	0.05
1	Cluster_52052	12.7	14.37	1.8	1.39	1.72	1.96	2.69	1.32	1.41	1.11	0.94
1	Cluster_60103	12.54	10.51	2.5	1.43	1.64	0.89	0.3	0.24	0.61	0.64	0.84
1	Cluster_39772	12.49	2.02	0	1.39	0	0	1.81	0.45	0	0	0
1	Cluster_85995	12.48	10.66	1.79	0.35	1.5	0.72	0.72	0.23	1.23	0.94	0.94
1	Cluster_59809	12.47	7.03	0	0	0.95	0.94	0	0	0	0	0
1	Cluster_60475	12.46	13.9	2.46	2.77	2.22	2.23	2.48	1.77	2.71	1.35	0.73
1	Cluster_79813	12.46	17.79	0.3	0.76	1.9	0.77	1.02	0.22	0	0.17	0
1	Cluster_75528	12.4	12.79	0.63	0.88	1.1	0.69	0.32	0.52	0.32	0.17	0.21
1	Cluster_90896	12.37	23.24	0.62	0.95	0.83	1.88	0.13	0.39	0	0	0.78
1	Cluster_49546	12.29	13.68	0.43	0.11	0.07	0.46	0.69	0	0	0.19	0
1	Cluster_64337	12.28	11.6	0.33	0	0.27	0	0	0	0	0	0
1	Cluster_80407	12.25	14.19	0.06	0	0	0.8	0	0	0	0	0
1	Cluster_61132	12.2	12.8	0	0.3	0.4	0	0	0	0	0	0
1	Cluster_89327	12.04	12.13	0.23	0	0.42	0	0	0	0	0	0
1	Cluster_61890	12.01	15.48	0	0	1.66	0	0.52	0.3	0	0	0
1	Cluster_66595	11.92	9.94	1.75	1.86	0.52	0.06	0.99	0.6	0.52	0.14	0
1	Cluster_53569	11.9	13.71	2.02	1.26	2.24	1.23	0.93	0.35	0.38	0.49	0.22
1	Cluster_54390	11.9	10.36	1.03	1.52	1.53	0.71	0.53	0.5	1.87	2.25	0.93
1	Cluster_44985	11.88	12.49	1.55	0.97	0.72	0.59	0.44	0.05	0.23	0.08	0.58
1	Cluster_55293	11.75	13.14	1.52	1.72	1.68	0.13	0.04	0.08	0	0	0.04
1	Cluster_45793	11.72	10.4	2.5	2.3	1.53	1.52	0	0	0.36	0	0
1	Cluster_71057	11.72	19.93	0.07	0.08	0	0	0	0	0	0	0
1	Cluster_45741	11.68	13.06	1.33	0.97	1.69	1.44	1.93	0.75	1.17	1.97	1.06
1	Cluster_38707	11.65	14.7	0.31	0.31	0.45	0.59	0.38	0.57	0.47	0.88	0.63
1	Cluster_40139	11.63	10.67	0.53	0.64	1.1	0.75	0.92	0.94	0.47	0.64	0.76
1	Cluster_57450	11.62	10.58	1.89	1.72	1.67	0.85	0	0.22	0.53	0.6	0.02
1	Cluster_57208	11.55	11.83	0.19	0.38	0.24	0.76	0.41	0	0.18	0.89	1.24
1	Cluster_86654	11.51	9.19	0.27	0.14	0.9	0.3	0.58	0	0.81	0.2	0.87
1	Cluster_38122	11.4	3.61	0	0	1.04	0.22	0.83	0.21	0.24	0	0.23
1	Cluster_87011	11.36	19.01	2.21	1.51	1.4	1.98	1.37	1.01	1.61	1.84	1.07
1	Cluster_41138	11.32	12.92	1.6	1.58	1.5	2.67	1.72	1.48	1.95	2	1.94
1	Cluster_80362	11.28	8.58	1.88	0.46	1.91	0	0.38	0	0	0	0
1	Cluster_65652	11.27	13.24	0.92	0.06	0.17	0.11	0	0	0	0	0
1	Cluster_73518	11.19	7.53	0.15	0	0	0.07	0	0	0.21	0	0
1	Cluster_85877	11.14	16.77	0	1.66	2.59	0.27	1.98	1.19	0.79	0.77	0.67
1	Cluster_57422	11.14	10.4	0.47	0.37	0.14	0.09	0.05	0.04	0.61	0.09	0.46
1	Cluster_57929	11.11	8.1	1.32	1.06	0.47	1.43	1.64	0.6	0.61	1.14	1.04
1	Cluster_75934	11.1	14.37	0.28	1.49	0.87	0	0	0.34	0.59	0.45	0.54
1	Cluster_64147	10.98	12.24	1.35	1.17	0.97	0.56	0.49	0.16	0.91	0.34	0.6
1	Cluster_35241	10.94	15.03	1.22	1.5	1.84	1.98	2.37	2.37	2.13	2.36	1.61
1	Cluster_47779	10.9	13.08	0.91	1.1	1.03	2.09	1.06	2.05	0.6	1	1.29
1	Cluster_57823	10.73	9.05	0	0	0.18	0	0	2.25	0	0	0
1	Cluster_86933	10.69	13.07	0.52	0.58	1.95	0.38	1.26	1.09	0	0.49	0.12
1	Cluster_42261	10.68	12.34	0.54	0.68	0.49	0.22	0	0	0	0	0
1	Cluster_83601	10.61	26.81	0.73	3.09	3.72	0.1	0	0	0.1	0	0.41
1	Cluster_43202	10.57	9.9	0.8	1.23	0.55	1.99	2.11	1.63	0.38	0	0.49
1	Cluster_43277	10.54	12.01	0.12	1.17	0.47	0.79	1.04	0.27	2.26	1.92	1.91
1	Cluster_77426	10.49	11.71	1.75	1.67	0.87	0.57	0.26	0.96	0.58	1.42	0.32
1	Cluster_87021	10.48	12.85	0	0.5	0	0	0	0	0.12	1.24	0.99
1	Cluster_92321	10.46	8.51	0	1.73	1.17	1.01	0	0.33	0	0	0
1	Cluster_44629	10.43	11.72	1.06	1.38	0.48	0.26	0.2	0.26	0.23	0.08	0.2
1	Cluster_65569	10.36	10.66	1.45	0	1.06	0	0.78	0.16	0.58	0.28	0
1	Cluster_48222	10.35	13.05	0.6	0.43	1.18	0.33	0	0.05	1.07	0	0.16
1	Cluster_81686	10.31	15.07	1.35	0.76	0.56	0.96	0.29	0.64	0	0.47	0
1	Cluster_53707	10.3	10.55	0.06	0	0	0.17	0.13	0.04	0	0	0.17
1	Cluster_85252	10.28	11.91	0	0	1.54	0	0.43	0.72	0	0	0
1	Cluster_67123	10.19	10.41	0.4	0	0.37	0	0.17	0	0	0	0
1	Cluster_56401	10.15	11.02	0.45	0.24	1.08	0.56	1.12	0.16	0.53	0.77	0
1	Cluster_82526	10.11	8.18	0.91	0.9	1.08	0.5	0.1	0.19	0.09	0.4	0
1	Cluster_76399	10.11	9.98	0.08	0.31	0.61	0	0	0	0	0	0
1	Cluster_67866	10.1	9.17	1.2	1.42	1.15	0.83	0.53	0.45	1.23	0.94	1.24
1	Cluster_79228	10.09	9.25	0.98	1.48	0.38	0.58	0	0	0	0	0.36
1	Cluster_67634	10.04	9.05	0.76	1.25	0	0	0	0.41	0	0	1.38
1	Cluster_34906	10.03	9.58	0.4	0.48	0.48	0.43	0.19	0.21	0.08	0	0
1	Cluster_64003	10	9.42	0.3	0	0.67	0.04	0.09	0	0.01	0.05	0
1	Cluster_48785	9.99	17.68	1.48	0.34	2.45	0.79	0.87	0.33	0.05	0.15	0.1
1	Cluster_80322	9.99	8.55	0.19	0.27	0.36	0	0	0.09	0	0.18	0.27
1	Cluster_68689	9.95	9.05	0	0.24	0.23	0	0	0.08	0.61	0.26	0
1	Cluster_90704	9.93	6.46	0	1.16	1.02	0.39	0	0.44	0	0	0
1	Cluster_39090	9.87	9.56	1.49	1.63	1.92	1.69	1.41	1.4	1.6	1.08	1.47
1	Cluster_66039	9.85	11.09	0	1.23	0	1.62	0.24	0.39	0	1.18	0
1	Cluster_42267	9.81	7.69	0	0.51	0.67	0	0.09	0.71	0.51	0	0
1	Cluster_47361	9.78	11.01	0.81	0.17	0.25	0	0	0	0	0	0
1	Cluster_63012	9.73	12.09	0.98	1.61	1.39	0.53	1.29	1.09	2.18	0.71	0.51
1	Cluster_65242	9.71	6.42	1.57	0.29	0.98	0	0	0.22	0.3	1.74	0.58
1	Cluster_70082	9.64	7.7	0	1.25	1.99	0	0	0	0	0	0
1	Cluster_71508	9.62	9.44	0.18	0.68	1.35	0.51	1.74	0	0.58	0	0.19
1	Cluster_41113	9.62	9.18	0.63	0.71	0.86	0.66	0.3	0.69	0.23	0.15	0.42
1	Cluster_63900	9.6	10.24	0	0	0	0.08	0.2	0	0	0	0
1	Cluster_66208	9.49	7.26	0.35	0.62	0.68	0.68	0.37	0.14	0.06	0.3	0.06
1	Cluster_86467	9.47	16.68	0	0.49	3.11	0.74	0	0.59	0	0	0
1	Cluster_46052	9.43	10.43	0.57	0.81	0.67	1.53	1.14	0.99	0.34	0.43	1.26
1	Cluster_70698	9.37	7.29	0	0	0	0	0	0.17	0	1.57	0
1	Cluster_62672	9.37	7.7	0.48	0.17	0.48	0	0.95	0.14	0.32	1.11	0.43
1	Cluster_83280	9.34	4.36	0	0.39	0	0	0	0	0	0	0
1	Cluster_50299	9.31	9.08	0.57	0.66	1.46	0.41	0.55	0	0	0.12	0
1	Cluster_44391	9.3	5.76	0	0	1.97	1.16	0	0	0	0	0
1	Cluster_50737	9.29	8.64	1.29	1.43	2.05	0.88	0.35	1.46	0.83	0.21	0.24
1	Cluster_51087	9.29	12.9	0.24	0.83	0.41	1.85	0	0.38	0.33	0.74	0
1	Cluster_84371	9.29	9.86	0	0.31	1.73	0	0	0.86	0	0.32	0
1	Cluster_46659	9.24	11.53	1.15	1.31	1.32	1.03	0.32	0.34	0.5	0.89	0.85
1	Cluster_50525	9.19	8.06	0.87	1.25	1.8	0.39	0.51	0.79	0.86	0.43	0.16
1	Cluster_54576	9.19	8.03	1.84	0.56	0.71	0.43	0.69	0	1.13	1.98	0.52
1	Cluster_59881	9.15	13.54	0.05	0.79	0	0.05	0.15	0.05	0.05	0	0
1	Cluster_50580	9	8.75	0.3	0	0.98	1.66	0.4	0.64	1.03	0.55	0.11
1	Cluster_67468	8.72	7.74	0.59	0.07	1.11	0.59	0.09	0.61	0	0.11	0.12
1	Cluster_13533	8.68	4.62	0	0	1.33	0.29	0.71	0	0	1.15	2.05
1	Cluster_48027	8.66	8.31	0.45	0.69	0.65	0.5	0.54	0.37	0	0	0.17
1	Cluster_48183	8.64	9.46	0.99	0.25	1.01	1.06	0	0	0	0	0
1	Cluster_70002	8.63	9	1.82	1.52	1.96	1.58	1.29	1.15	0.12	0.53	0.24
1	Cluster_95338	8.62	7.08	0.95	0	0.62	0	0.68	0	0.87	0	0.93
1	Cluster_46958	8.6	5.93	0	0	0	0.93	0	0	0.69	0.2	0.6
1	Cluster_77458	8.6	7.12	0.37	0.24	1.11	0	0	0	0	0	0
1	Cluster_49086	8.54	9.59	0.21	0	1.17	0	0.54	0.69	0	1.08	1.33
1	Cluster_50770	8.46	9.02	0.2	0.24	0.69	0.2	0.12	0.15	0.71	0.4	0.32
1	Cluster_52492	8.44	5.92	0.11	1.48	0.44	0	0	0	0.04	0	0
1	Cluster_62183	8.43	6.83	0.61	1.33	0.94	0.6	0.45	0.59	0	0.16	0
1	Cluster_6252	8.35	10.74	0.78	0.83	1.12	0.5	0.5	0.3	0.15	0.23	0.15
1	Cluster_57821	8.34	6.07	0.28	0.33	0.64	0.28	0.28	0.09	0.13	0.47	0.05
1	Cluster_49040	8.31	15.87	0.15	0.91	0.3	0	0	0	0.07	0	0
1	Cluster_26439	8.29	5.87	1.29	0.83	1.42	1.05	0.95	1.37	0.36	0.39	0.32
1	Cluster_49300	8.28	8.91	0	1.81	1.05	1.01	1.14	1.18	1.23	0	0
1	Cluster_56101	8.27	8.79	1.33	1.4	1.5	0	0	0.25	0.12	0.09	0.18
1	Cluster_81383	8.27	7.08	0.29	0.94	0.74	0	0	0.18	0	0.19	0
1	Cluster_96326	8.26	8.3	0.86	0	0	0	0	1.71	0	0	0
1	Cluster_55543	8.24	7.07	0.18	0.24	0.3	0.15	0.01	0	0.09	0.04	0.1
1	Cluster_44326	8.16	13.1	0.07	0.97	0.03	0	0	0	0	0	0
1	Cluster_63159	8.14	10.56	0.27	0.47	0.85	0.42	0	0.23	0.76	0	0.54
1	Cluster_50578	8.13	9.5	0.4	0.44	0.94	0.27	0.42	1.1	0.51	0.76	1.23
1	Cluster_33220	8.12	7.02	0	0	0	0	0	0	0	0	0
1	Cluster_51005	8.03	7.4	0.86	1.85	1.12	0.38	0.38	0	0.16	0.3	0.15
1	Cluster_38166	7.98	8.71	1.14	0.15	1.41	0.4	1.4	0.38	0	0.14	0.48
1	Cluster_82374	7.97	7.46	0	0.29	0	0	0	0	0	0	0
1	Cluster_82307	7.92	6.08	1.55	0	1.24	1.6	0	1.75	0.33	0	0.23
1	Cluster_54539	7.88	9.38	1.05	1.21	1.27	0.43	0.48	0.37	0	0.09	0.17
1	Cluster_34598	7.84	6.73	0.66	1.65	0.98	0.43	0.34	0.43	0.85	0.73	0.52
4	Cluster_80887	7.82	6.15	6.76	5.54	2.36	7.27	6.08	4.66	52.05	84.03	90.28
1	Cluster_65414	7.81	5.42	1.09	0.68	0.99	0.45	0.4	0.49	0	0	0
1	Cluster_51215	7.79	7.38	0.39	0.12	0.07	0.23	1.01	0.39	0.31	0	0
1	Cluster_87875	7.75	11.53	0	0	0.4	1.08	0.8	0.97	1	1.97	2.23
1	Cluster_70416	7.71	10.55	0.33	0.39	1.14	0.07	0.13	0	0	0	0.06
1	Cluster_70014	7.71	10.43	0.22	0.11	0	0	0.25	0	0.16	0.36	0.64
1	Cluster_94213	7.67	7.33	0.38	0.82	0.23	1.04	0.84	0	0	0.73	0.24
1	Cluster_83778	7.63	6.73	0.11	0.21	0	0	0	0	0	0	0
1	Cluster_90659	7.59	9.76	0.17	1.66	1.3	0.34	0.17	0.65	0.63	0	0.16
1	Cluster_34227	7.57	8.85	0.03	0.04	0	0	0	0.02	0	0	0.03
1	Cluster_35934	7.52	10.17	1.56	1.79	2.05	0.88	0.85	1.12	0.83	0.59	0.16
1	Cluster_70411	7.47	9.8	0	0.64	0.6	0	0.15	0	1.39	0.35	0.63
1	Cluster_39611	7.46	3.34	0.51	0.39	0.49	0.61	0.79	1.21	0.44	0.53	0.25
1	Cluster_39470	7.44	8.3	1.12	0.14	0.54	0.45	0	0.19	0.13	0.11	0
1	Cluster_88519	7.37	7.36	0	0.41	0.14	0.28	0	0.13	0	0	0
1	Cluster_36751	7.36	7.63	1.92	1.53	1.27	0.5	0.52	1.13	0.46	0.18	0.09
1	Cluster_48796	7.34	11.75	0.45	0	0.66	0	1.62	0.63	1.01	1.84	2.33
1	Cluster_66692	7.29	9.69	0.3	0.71	0	0	0.49	0	0	0.42	0
1	Cluster_26839	7.21	7.62	1.11	1.54	1.61	0.66	0.5	0.38	1.12	0.89	0.9
1	Cluster_58763	7.19	8.22	0.43	0.76	0	0	0	0	0	0	0
1	Cluster_49847	7.17	8.34	0.31	0.14	0.45	1.87	1.15	0	0.71	0.51	1.44
1	Cluster_37982	7.16	11.15	0.27	0	1.59	0.5	0	0.23	0	0	0
1	Cluster_46514	7.15	6.67	1.38	1.17	0	1.6	1.56	0.79	0	0	0
1	Cluster_73770	7.08	9.6	1.02	0.36	0.47	2.02	1.31	0.18	0.14	0.07	0
1	Cluster_86124	7.05	6.61	0.24	0.59	0.69	0.61	0.48	0.57	0.11	0	0
1	Cluster_49998	6.99	7.68	0.52	0.82	0	0.16	0.08	0	0	0.12	0
1	Cluster_42152	6.98	9.72	0.89	0.79	1.81	0.47	0.13	0.14	0	0	0
1	Cluster_46672	6.97	7.24	1.31	1.75	0.46	1.3	0.44	1.13	0	0	0.41
1	Cluster_22441	6.96	7.05	1.23	1.08	1.37	1.24	0.83	0.71	1	0.81	1.1
4	Cluster_60449	6.95	6.2	7.91	5.71	3.14	5.15	5.83	3.98	54.82	88.77	86.38
1	Cluster_60992	6.89	5.77	0.15	0.85	1.08	0.3	0.1	0.14	0.24	0.25	0.1
1	Cluster_82943	6.86	4.68	0.18	0.11	0.64	0	0.33	0.2	0.49	0.11	0.23
1	Cluster_85159	6.74	4.31	1.7	0.66	1.44	0.95	0.88	0.32	0.6	0	0
1	Cluster_73435	6.73	6.16	0.89	0.44	0	0.48	0.52	0.78	0.73	0.4	0.75
1	Cluster_42266	6.72	5.9	0.18	0.03	0	0	0	0	0	0	0
1	Cluster_46816	6.72	4.98	1.35	0.79	0.88	0.57	0.72	0.27	0.14	0.04	0.29
1	Cluster_84673	6.64	4.26	0	1.11	1.22	0	0.71	0	0.49	0.15	0
1	Cluster_55331	6.59	17.71	0	0	0	0	0	0	0.25	0	0
1	Cluster_60554	6.58	10.1	1.24	1.42	0	0	0	0	0.22	0	0
1	Cluster_55160	6.56	5.52	0	0	0	0	0	0	0	0	0
1	Cluster_72833	6.54	6.27	0.41	0.89	0.9	0.3	0	0.8	0.47	0.09	0.23
1	Cluster_51608	6.5	6.08	0	0	0.16	0	0	0	0.46	0.08	0.36
1	Cluster_36188	6.49	6.54	0.21	0.87	0.88	1	0.74	0.46	0.56	0.13	0.48
1	Cluster_36915	6.46	4.29	1.01	1.37	0.83	1.04	0.67	0.61	0.19	0.12	0.05
1	Cluster_45128	6.43	6.84	0.1	0.14	0	0	0	0	0	0	0
1	Cluster_48025	6.4	6.7	1.13	0.74	1.52	0.76	1.54	0.72	0.86	0.25	0.37
1	Cluster_65052	6.37	4.15	1	0.66	0	0.84	1.02	0.72	1.51	0.4	0.35
1	Cluster_58097	6.37	2.67	0.55	0	0.85	0	0	0.16	0	0.67	0.17
1	Cluster_91358	6.36	8.13	0	0.4	0.18	0	0	0	0	0	0.18
1	Cluster_96044	6.35	2.98	1.16	0.38	0.75	0	0	1.15	0	0	0
1	Cluster_41350	6.29	9.19	0.6	0.23	1.62	0.77	0	0.9	0.13	0.2	0
1	Cluster_71391	6.23	4.59	0.68	0.96	1.47	0.85	0.26	0.89	0.09	0.25	0.53
1	Cluster_84043	6.19	5.78	0	0.19	0.72	0	0	0.38	0	0.17	0.3
1	Cluster_91936	6.18	4.05	0.62	1.53	1.02	0.73	1.66	1.36	0.9	0.62	0.52
1	Cluster_73572	6.17	12.37	0	0	0	0	0	0	0	0	0
1	Cluster_56573	6.14	4.49	1.02	0.31	1.39	0.2	0.65	0.24	0.45	0	1.12
1	Cluster_49503	6.13	7.3	0.58	1.03	0.71	0.61	0.15	0.04	0.07	0.04	0.19
1	Cluster_44797	6.12	8.35	0.43	1.95	0	0	0	0.2	0	0	0
1	Cluster_85853	6.12	6.94	1.07	0.24	0.46	0	0	0	0	0.12	0
1	Cluster_85996	6.08	4.35	0.51	0.73	1.15	0.49	0.16	0.46	0.68	1.21	0.28
1	Cluster_77722	6.07	27.12	0.82	2.49	0	0.73	0.17	0	0	0	0
1	Cluster_38383	6.04	6.5	0.15	0.46	0.42	0.44	0.1	0.09	0.12	0.16	0.03
1	Cluster_52813	6.03	4.29	1.18	1.18	1.26	0.6	1.03	0.32	0.9	0.69	0.67
1	Cluster_68475	6	6.2	1	0.43	1.63	1.36	0.37	0.65	0.58	1.36	0.31
1	Cluster_65903	5.97	13.23	0	0	0.13	0	0	0	0	0	0
1	Cluster_17710	5.96	5.71	0.97	1.04	1.44	1.03	1.43	1.36	1.45	1.26	1.23
1	Cluster_68120	5.94	3.48	0.12	1.12	0.22	0	0.96	0	1.19	0	0.45
1	Cluster_16094	5.91	6.3	0.64	0.69	0.57	0.28	0.02	0.11	0.12	0.14	0.11
1	Cluster_58533	5.91	6.21	1.13	1.26	1.26	1.07	1.01	0	0.82	1.13	0.68
1	Cluster_50833	5.9	4.94	0.28	0.21	0.48	0.24	0.37	0.58	0	0	0.04
1	Cluster_37811	5.89	4.62	0	0	0	0	0	0	0.09	0	0
1	Cluster_58797	5.84	7.99	0	0.79	0.53	0	0	0	0.07	0	0
1	Cluster_85368	5.79	6.38	1.21	0.48	1.3	0.56	1.07	0	0.46	1.13	0.71
1	Cluster_56766	5.78	5.97	0.38	0.08	0.53	0	0.05	0	0.04	0	0
1	Cluster_54444	5.77	4.57	0	0.48	0	0	0.19	0	0.48	0	0
1	Cluster_41368	5.76	5.82	1.4	0	0.86	0	0.86	0.09	0.28	0.52	0.31
1	Cluster_46794	5.7	7.33	0.04	0.1	0.06	0	0.04	0.03	0.29	0.19	0.03
1	Cluster_93574	5.67	8.13	0	0	0.72	0.42	0	0.26	0	0	0
1	Cluster_46637	5.66	3.67	0.46	0.94	0.72	0.82	0	0	0	0	0
1	Cluster_14956	5.61	5.98	0.67	0.57	0.69	0.54	0.59	0.29	0.81	0.64	0.62
1	Cluster_78647	5.57	3.75	0.43	1.19	0.66	0.17	0.17	0.08	0.08	0.17	0.08
1	Cluster_87942	5.57	7.32	0.15	0	0.82	0	0	0	0	0	0.13
1	Cluster_83395	5.57	4.82	1.04	0.43	1.11	0.63	1.04	0.98	0.29	0.21	0.62
4	Cluster_62187	5.52	3.38	1.2	1.93	1.6	4	10.57	6.55	91.7	191.65	135.33
1	Cluster_38853	5.49	5.9	0.95	0.23	0.96	0.83	0	0.07	0	0	0
1	Cluster_54208	5.45	6.4	0.17	0.09	0.21	0.04	0.3	0.29	0.08	0.17	0
1	Cluster_47627	5.39	5.26	0.18	0.4	0.28	0.36	0.36	0.63	0.86	0.77	0.29
1	Cluster_67174	5.38	2.97	0.39	0.29	0.09	0	0	0	0	0	0
1	Cluster_90368	5.36	3.92	0.94	0.76	1.1	0.33	0.36	0	0.16	0.2	1.19
1	Cluster_15973	5.34	5.48	0.49	0.51	0.59	0.49	0.63	0.64	0.3	0.3	0.17
1	Cluster_56994	5.32	6.36	0	0.33	0.75	1.41	1.05	1.42	0.54	0.58	0.44
1	Cluster_67003	5.29	6.89	0.6	0.36	0.93	0.66	0.89	0.63	0.11	0.24	0.12
1	Cluster_88882	5.28	6.65	0	0.14	0.69	0.14	1.15	1.51	0.4	1.12	1.12
1	Cluster_49363	5.27	5.8	1.57	0.83	1.52	0.76	0.49	0.94	0.18	0.49	0.49
1	Cluster_49514	5.26	5.9	0.88	1.06	1.03	0.32	0.38	0.05	0.77	0.36	1.07
1	Cluster_58104	5.24	6.63	0.56	0.51	0.45	0.28	0.51	0.27	0.26	0.19	0.09
1	Cluster_6262	5.21	4.43	0.27	0.79	1.05	1.29	1.46	1.17	0.39	0.38	0.36
1	Cluster_41666	5.18	4.95	0.37	0.15	0.32	0	0.03	0	0	0	0
1	Cluster_92249	5.16	8.35	0.94	0	0.74	0	0	0	1.22	0.33	0
1	Cluster_55122	5.16	5.6	0.48	0.36	0.11	0.45	1.49	0.23	0.25	0.88	0.52
1	Cluster_45025	5.15	5.79	0.45	0.24	0.56	0.14	0.03	0.13	0.13	0.07	0.27
1	Cluster_40874	5.14	2.27	0	0	1.12	0	0	0	0.38	0	0
1	Cluster_27043	5.12	4.87	0.06	0.04	0.09	0	0	0	0.07	0	0
1	Cluster_34196	5.11	3.7	0.48	0.62	0.04	0	0.75	0.18	1.1	1.02	1.31
1	Cluster_76964	5.11	4.4	0	0.16	0.54	0.08	0.08	0	0.22	0.08	0.08
1	Cluster_51931	5.1	3.13	0	0	0	0	0	0	0	0	0
1	Cluster_85686	5.08	3.77	0.93	1.15	1.39	0.7	0.35	0	0.22	0	0.34
1	Cluster_19483	5.06	4.62	0.47	0.59	0.5	0.24	0.3	0.55	0.54	0.16	0.14
1	Cluster_53231	5.05	5.36	0	0.31	0.33	0.14	0.37	0.26	0	0.46	0.13
1	Cluster_58808	5.05	4.62	1.2	0.9	0.61	0.09	0.14	0.05	0.18	0.09	0.38
1	Cluster_38712	5.05	5.59	0.45	0.16	0.32	0.08	0	0.11	0	0.03	0
1	Cluster_55318	5.03	4.27	0.27	0.35	0.64	0.13	0.39	0.13	0.21	0.26	0.22
1	Cluster_80687	5	8.67	0	0	0	0	0	0.19	0	0	0.09
1	Cluster_4006	4.97	6.17	0.52	0.16	0.71	0	0.02	0	0	0.27	0.14
1	Cluster_49513	4.96	4.72	0.66	0.45	1.36	0.09	0	0.55	0.29	0	0.11
1	Cluster_91110	4.92	6.35	0.18	0.35	0.51	0	0	0.17	0.16	0.86	0
1	Cluster_73679	4.92	3.66	0.27	0	0.43	0	0	0	0	0	0
1	Cluster_52233	4.91	4.72	0.58	0.15	0.12	0.21	0	0.45	0.11	0.67	0.23
1	Cluster_85313	4.89	3.35	0.11	0.54	0.16	0	0	0.29	0	0	0
1	Cluster_75896	4.87	6.18	0	0.8	0	0.6	0	0	0	0.52	0.39
1	Cluster_3397	4.83	6.04	0.12	0.15	0.17	0.14	0.11	0.05	0	0.06	0.03
1	Cluster_83987	4.82	4.5	0.56	0	0	0	0	0.22	0	0	0
1	Cluster_90100	4.78	5.8	0	0	0.91	0	0.29	0	0	0	0.51
1	Cluster_84522	4.78	4.9	0	0.11	0	0	0	0	0	0.87	0
1	Cluster_54404	4.77	5.42	0.85	0.44	0.32	0	0	0	0.04	0.78	1.29
1	Cluster_78170	4.77	4.71	0.42	0.5	0.16	0.17	0	0	0.08	0.17	0
1	Cluster_79904	4.76	2.97	0.09	0.18	0.26	0.27	0.09	0	0	0	0.53
1	Cluster_50660	4.73	6.23	0.24	0.17	0	0	0	0	0	0	0
1	Cluster_33946	4.7	5.4	0.14	0.46	0.81	0	0.2	0.09	0.21	0	0.12
1	Cluster_1074	4.68	4.17	0.65	0.54	0.37	0.3	0.24	0.56	0.22	0.29	0.27
1	Cluster_52694	4.66	9.48	0	0.11	0	0	0.04	0	0.33	0.22	0.23
1	Cluster_60190	4.64	4.63	0.52	0	0	0	0.1	0.05	0	0	0.03
1	Cluster_34130	4.64	5.86	0	0.06	0	0	0.03	0	0	0	0
1	Cluster_28695	4.58	4.39	1.2	1.27	0.81	1.05	0.43	0.7	0.34	0.25	0.37
1	Cluster_65988	4.58	4.02	0.34	0.34	0.33	0.45	0.17	0.65	0.21	0.28	0.06
1	Cluster_78004	4.5	6.16	0	0	0	0	0	0	0	0	0
1	Cluster_84591	4.45	3.92	0.47	0	0.21	0	0	0	0	0	0
1	Cluster_84169	4.43	3.84	0	0	0	0	0	0	0	0	0
1	Cluster_66341	4.38	10.15	0	0.48	0	0	0	0	0	0	0
4	Cluster_83112	4.34	0.1	0.92	2.23	1.78	6.88	2.05	0.59	138.17	234.67	347.26
1	Cluster_60563	4.33	4.32	0.6	1.09	0.34	0.35	0.15	0.09	0.09	0.15	0.05
1	Cluster_61990	4.33	6.27	0.67	0.64	0.4	0.68	0.65	0.75	0.84	0.74	0.2
1	Cluster_71231	4.32	3.73	0.69	0.39	1.09	0.41	0.2	0.4	0.44	1.07	0.14
1	Cluster_232	4.31	4.87	0.28	0.37	0.39	0.41	0.36	0.26	0.13	0.12	0.05
1	Cluster_31028	4.31	2.27	0.34	0	0.38	0	0.39	0.2	0.47	0	0.76
1	Cluster_40046	4.27	4.77	0	0.42	0.48	1.27	0.88	0.16	0.98	0.29	1.4
1	Cluster_80428	4.26	2.47	0	0.09	0	0	0	0	0	0	0
1	Cluster_61466	4.25	5.03	0	0	0	0	0	0	0	0	0
1	Cluster_33281	4.23	4.57	0.29	0.13	0.21	0.05	0	0	0	0.02	0
1	Cluster_95446	4.21	6.98	0	0	0	0	0	0	0	0	0
1	Cluster_90534	4.2	2.69	0	0	0	0	0	0	0	0	0
1	Cluster_65808	4.19	3.82	0.52	0.97	1	0.51	0.4	0.16	0.59	0.85	1.03
1	Cluster_55149	4.19	8.69	0.22	0.79	0	1.41	0.35	0	0.08	0.09	0.53
1	Cluster_67924	4.19	4.61	0	0	0	0.19	0	0	0	0	0
1	Cluster_66764	4.19	3.24	0.12	0	0.25	0	0.13	0	0	0	0
2	Cluster_79545	4.18	2.16	25.93	6.84	9.04	3.91	0.96	2.42	1.43	0.83	1.93
1	Cluster_86546	4.17	2.73	0.63	0.12	0.85	0	0	0	0	0	0
1	Cluster_73901	4.17	3.57	0.94	0.21	0.42	0.36	0.72	0.69	0.54	0.79	0.57
1	Cluster_43919	4.16	2.96	0	0	0	0.4	0	0.06	0	0.1	0.07
1	Cluster_2671	4.16	4.6	0.09	0.02	0.07	0.13	0.27	0.01	0.03	0.38	0.41
1	Cluster_56936	4.15	5.55	0.22	0.22	0.48	0.08	0	0.09	0.09	0.03	0
1	Cluster_85674	4.12	2.45	0.12	0.46	0	0	0.35	0.11	0.77	0.69	0.35
1	Cluster_12346	4.1	4.16	0.24	0.31	0.27	0.08	0.05	0.08	0.15	0.07	0.1
1	Cluster_66970	4.09	4.02	1.2	0.47	0.12	0.06	0	0.06	0	0.12	0.12
1	Cluster_31064	4.04	2.77	0.26	0.12	0.57	0.04	0	0.06	0.02	0.09	0
1	Cluster_44438	4.04	5.56	0.51	0.6	0.42	1	1.07	1.18	0.1	0.1	0.2
1	Cluster_93028	4.01	2.24	0	0	0	0	0	0	0	0	0
1	Cluster_92221	3.99	5.46	0.98	0	0	0	0	0	0	0.41	0
1	Cluster_49736	3.98	4.41	0.27	0.35	0.3	0.35	0.15	0.33	0.11	0.04	0.08
1	Cluster_40406	3.97	3.79	0.65	0.51	0.63	0.18	0.24	0	0	0.08	0
1	Cluster_32490	3.96	4.79	0.78	0.88	0.89	0.5	0.59	0.5	0.37	0	0.23
1	Cluster_35665	3.94	4.03	0.88	0.3	0.9	1.1	0.4	0.3	0.52	0.39	0.13
1	Cluster_54103	3.93	4.29	0.18	0.4	0.86	0.52	0.14	0.05	0.14	0	0
1	Cluster_80251	3.88	4.39	0	0	0	0	0	0	0	0	0
1	Cluster_12168	3.88	3.34	0.36	0.66	0.62	0.19	0	0.42	0.48	0.55	0.2
1	Cluster_88740	3.85	5.28	0.71	1.4	1.24	0.57	0.43	0.96	0.4	0.14	0
1	Cluster_82185	3.84	2.05	0	0	0	0	0	0	0.33	0	0
1	Cluster_94615	3.84	3.52	0	1.12	0	0.29	0.29	0.55	0.26	0.27	0.55
1	Cluster_91051	3.84	4.71	0.64	0	0.4	1.01	0.6	0.43	0.84	0	0.53
1	Cluster_45572	3.83	2.23	0.33	0	0.34	0	0	0	0.19	0.11	0
1	Cluster_63087	3.81	5.64	0.43	0.74	1.56	0.96	1.54	0.86	1.31	1.27	0.74
1	Cluster_16025	3.8	5.87	0.54	0.27	1.29	0	0	0.25	0.16	0	0
1	Cluster_77166	3.78	4.29	0	0	0.16	0.48	0	0	0	0	0
1	Cluster_6487	3.75	3.23	0.2	0.11	0.44	0.26	0.21	0.25	0	0.04	0.01
1	Cluster_69437	3.75	4.87	0.77	1.33	1.3	0.45	0.19	0.12	0	0.06	0
1	Cluster_62396	3.75	3.52	0.53	0.69	0.56	0.68	0.09	0.2	0.37	0.08	0.08
1	Cluster_61373	3.75	3.56	1.13	0.81	1.05	0.61	0.41	0.98	0.92	0.36	0.15
1	Cluster_52936	3.75	4.08	0	0	1.19	0.59	0.29	0	0.28	0.3	0.29
1	Cluster_60661	3.74	3.45	0.57	1.13	0.61	0	0.45	1.11	0.26	0.39	0
3	Cluster_86438	3.74	5.52	3.81	2.09	2.85	35.21	121.74	127.7	6.86	2.73	3.5
1	Cluster_84461	3.73	3.48	0.77	0.62	0.35	0.98	0.24	0.82	0.63	0.47	0.36
1	Cluster_48968	3.72	4.59	0	0.19	1.31	0.86	0.33	0	0	0.67	1.16
1	Cluster_49651	3.71	2.7	0.65	0.06	0.8	1.04	0.1	1.15	0.28	0.13	0
2	Cluster_59480	3.66	2.85	35.25	9.09	5.48	4.62	2.52	0.94	0.12	0.16	2.92
1	Cluster_51285	3.65	2.37	0.58	0.99	0.28	0.26	0.42	0	0.76	0.37	0
1	Cluster_50605	3.59	4.32	0.15	0.09	0.28	0	0.04	0	0	0	0
1	Cluster_40114	3.59	4.13	0.21	0.69	0	0	0	1.21	0	0.28	0
1	Cluster_48898	3.58	4.35	0.19	0.23	0.44	0.45	0.04	0.14	0.32	0.34	0.19
4	Cluster_78749	3.57	1.48	1.25	0.39	0.92	1.12	2.05	2.16	13.64	32.43	41.82
1	Cluster_37487	3.56	3.42	0.71	0.41	0.34	0	0.1	0.04	0.06	0.3	0.08
1	Cluster_39698	3.54	3.11	0.64	0.46	0.61	0.22	0.8	0.14	0.62	0.2	0.4
1	Cluster_62903	3.5	2.97	0.47	0.75	0	0	0.98	0.37	1.03	0.89	0
1	Cluster_43629	3.49	3.39	0.33	0.2	0.41	0.03	0.16	0.09	0.28	0.1	0.1
1	Cluster_78404	3.48	4.52	0.31	0	0	0	0	0	0	0	0
1	Cluster_86532	3.47	2.8	0.59	0.79	0.47	0.77	0	0.62	0.67	0	0.13
1	Cluster_64538	3.46	3.98	0.8	0.78	0.89	0.99	0.37	0.52	0.49	0.79	0.85
1	Cluster_92813	3.41	3.63	0	0	0	0	0	0	0	0	0
1	Cluster_64321	3.37	4.34	0.39	1.22	0.86	0.61	0.78	0.27	0.63	1.27	0.61
1	Cluster_47605	3.35	3.92	0.62	0.73	0.63	0.7	0.46	0	0	0.14	0.1
1	Cluster_70738	3.35	6.49	0.7	0.77	1.57	1.13	1.05	1.03	0.37	0.36	0.71
1	Cluster_46349	3.33	4.38	0.29	0.11	0.07	0.07	0.11	0	0.25	0.07	0.04
4	Cluster_93332	3.29	0	0.22	0.3	0.24	0.69	2.62	2.88	18.38	52.51	25.26
1	Cluster_73756	3.29	3.3	0	0	0.06	0	0	0	0	0.47	0
4	Cluster_68947	3.25	0.18	1.02	2.88	1.59	6.68	1.38	0.54	17.24	30.43	65.07
1	Cluster_96240	3.23	3.46	0	0	0	0	0.71	0	0	0	0
1	Cluster_77862	3.22	4.34	0.33	0.08	0.64	0.83	0.33	0.4	0.16	0	0.41
1	Cluster_78215	3.21	5.19	0.52	0.26	0.42	0.35	0.17	0.17	0	0.09	0.09
1	Cluster_76879	3.2	4.48	0	0	0	0	0	0	0	0	0
3	Cluster_79482	3.17	4.6	6.2	10.65	6	46.09	202.89	176.18	3.4	4.32	1.52
1	Cluster_6686	3.15	2.96	0.62	0.53	0.7	0.75	0.72	0.53	0.72	0.75	0.77
1	Cluster_38387	3.15	2.9	0.3	0.27	0.29	0.24	0.24	0.1	0.03	0	0.05
1	Cluster_63592	3.15	2.7	0.17	0.16	0.39	0.12	0.14	0.14	0.78	0	0.56
1	Cluster_56494	3.14	2.41	0.15	0.32	0	0.41	0.1	0	0.14	0.19	0
1	Cluster_12148	3.12	2.9	0.12	0.13	0.12	0.05	0.02	0.09	0.15	0.01	0.03
1	Cluster_50885	3.1	5.59	0	0	0.72	0	0	0	0	0	0
1	Cluster_15400	3.09	2.44	0.27	0.77	0.26	0.41	0.24	0.14	0	0.27	0
1	Cluster_8750	3.07	3.38	0.35	0.54	0.36	0.46	0.35	0.59	0.52	0.11	0.51
1	Cluster_43550	3.03	2.82	0.33	0.29	0.99	0.52	0.13	0.38	0.37	0.13	0.36
1	Cluster_86330	3.03	2.44	0	0	0	0	0	0	0	0	0
1	Cluster_27893	3.03	3.02	0.47	0.33	0.39	0.3	0.2	0.13	0.1	0.17	0.01
1	Cluster_1963	3.01	3.64	0.21	0.39	0.63	0.65	0.29	0.26	0.06	0.22	0.29
1	Cluster_27354	3.01	4.66	0.27	0.86	0.11	0.42	0.25	0.08	0.08	0.1	0
1	Cluster_5019	3	3.16	0.72	0.99	0.64	0.39	0.3	0.38	0.61	0.52	0.89
1	Cluster_91033	2.99	2.99	0	0.69	0.17	0	0	0	0	0.17	0.51
1	Cluster_73722	2.99	4.32	0	0.16	0	0.64	0.16	0	0	0	0.48
1	Cluster_31769	2.98	7.47	0.24	0	0.11	0.35	0.29	0.2	0.2	0	0
1	Cluster_85142	2.97	3.34	0	0	0	0	0	0	0	0	0
1	Cluster_79061	2.97	3.78	0.17	0.33	0.57	0.51	0.59	0.24	0.48	0.33	0.42
1	Cluster_76046	2.94	3.6	0	0	0	0	0	0.1	0	0	0.04
1	Cluster_54434	2.93	2.45	0.53	0.39	0.43	0.61	0.36	0.09	0.41	0.2	0.08
1	Cluster_32232	2.93	3.31	0.34	0.26	0.64	0.74	0.29	0.29	0.68	0.48	0.92
1	Cluster_85291	2.91	2.27	0	0	0	0.17	0	0.62	0	0.76	0
1	Cluster_1884	2.9	2.84	0.32	0.49	0.45	0.21	0.1	0.3	0.28	0.46	0.55
1	Cluster_56434	2.9	5.08	0	0	0	0	0	0	0	0	0
1	Cluster_91036	2.87	3.28	0	0	0	0.85	0	0	0	0.63	0
1	Cluster_84953	2.86	2.89	0	0	0	0	0.24	0	0	0	0
1	Cluster_23935	2.86	2.39	0.19	0.14	0.33	0.29	0.16	0.27	0.28	0.26	0.28
1	Cluster_66952	2.84	3.2	0.53	0.13	0.59	0.51	0.22	0	0.11	0	0
1	Cluster_95390	2.84	2.25	0.36	0	0	0.68	0.67	0.7	0.3	0.73	0
1	Cluster_48368	2.83	2.33	0	0	0	0	0	0	0	0	0
1	Cluster_67337	2.83	4.07	0.67	0.48	0.23	0.54	0	0	0.23	0.06	0.18
1	Cluster_73234	2.82	3.19	0	0	0	0	0	0	0	0	0
1	Cluster_84364	2.81	3.75	0.54	0.53	0.52	0	0	0.21	0	0	0.24
1	Cluster_78276	2.81	4.33	0.25	1.08	0.65	0.17	0.25	0.08	0	0	0.08
1	Cluster_94037	2.79	2.07	0.73	0.24	0.85	0	0	0	0	0	0.23
2	Cluster_83919	2.78	2.23	55.23	16.2	12.87	2.45	0.85	0.51	0.2	0.31	3.46
1	Cluster_56774	2.77	3.65	0	0	0	0	0	0	0.26	0.18	0.09
1	Cluster_16277	2.77	4.95	0.29	0.57	0.15	0	0.3	0.1	0.34	0	0.44
1	Cluster_53775	2.74	2.64	0.82	0.55	0.79	0.85	0.38	0.77	0.16	0.04	0.38
1	Cluster_21958	2.72	2.85	0.87	0.69	0.88	0.76	0.37	0.53	0.48	0.25	0.36
1	Cluster_39763	2.72	4.26	0.11	0	0.03	0	0.03	0.13	0	0	0
1	Cluster_66614	2.71	2.64	0.77	0.47	0.4	0.41	0.47	0.51	0.44	0.47	0.29
1	Cluster_89784	2.7	2.71	0	0	0	0	0	0	0	0	0
1	Cluster_85796	2.68	2.51	0.55	0.76	0	0.66	0.45	0	0	0	0.65
1	Cluster_7558	2.62	3.13	0.5	0.84	0.73	0.63	0.66	0.61	0.79	0.55	0.83
4	Cluster_77586	2.61	0.08	0	0.13	0	1.43	9.99	6.09	101.99	213.54	137.35
1	Cluster_66508	2.6	3.35	0	0	0.06	0	0	0.11	0	0	0
1	Cluster_77783	2.59	3.11	0.08	0	0	0	0	0	0	0	0
1	Cluster_65615	2.59	3.93	0.58	0.51	0.5	0.06	0.17	0.05	0.11	0.06	0
1	Cluster_59777	2.56	2.67	0.02	0	0.14	0	0	0	0	0	0.02
1	Cluster_15114	2.56	2.77	0.92	0.61	0.51	0.29	0.42	0.33	0.55	0.6	0.88
1	Cluster_68419	2.55	3.22	0	0	0	0	0	0	0	0	0
1	Cluster_55864	2.55	3.54	0.05	0	0	0.62	0	0	0	0	0
2	Cluster_62286	2.54	1.34	15.06	10.75	6.31	2.38	1.24	1.04	1.23	1.65	0.88
1	Cluster_53639	2.51	2.38	0	0	0	0	0	0	0	0	0
1	Cluster_55692	2.48	2.21	0	0.12	0.09	0	0	0	0.04	0.31	0.04
1	Cluster_14782	2.47	2.27	0.21	0.34	0.16	0.29	0.03	0.16	0.21	0.23	0.16
4	Cluster_82715	2.46	0	3.62	0	0	5.27	16.64	5.74	283.95	222.32	312.17
1	Cluster_42751	2.43	4.32	0	0	1.3	0	0	0	0	0	0.96
1	Cluster_11116	2.43	3.3	0.8	0.86	0.88	0.3	0.26	0.29	0.15	0.06	0.15
1	Cluster_89438	2.4	3.03	0.42	0	0.69	0.42	0	0	0.36	0	0.49
1	Cluster_17205	2.4	2.55	0.62	0.79	0.65	0.64	0.64	0.3	0.5	0.39	0.62
4	Cluster_83499	2.38	1.75	0.21	0	0	0	0.76	0	14.08	23.54	14.44
1	Cluster_93126	2.34	4.71	0.71	0.53	0	1.04	0.35	0.39	0.7	1.25	0.36
1	Cluster_41022	2.33	2.52	0.79	0	0.11	0.05	0.27	0.26	0.26	0.12	0.18
1	Cluster_93734	2.33	3.8	0.23	0	0	0	0	0	0	0	0
1	Cluster_32362	2.3	3.68	0.27	0.45	0	0.6	0.32	0.41	0	0.38	0.92
1	Cluster_6360	2.3	9.12	0	1.14	0.22	2.16	1.17	1.55	0.89	0.16	0.77
1	Cluster_40077	2.3	2.66	0.27	0.06	0.08	0.14	0.24	0.47	0.29	0.48	0.74
1	Cluster_43060	2.29	7.3	0.41	1.87	0	0	0	0	0	0	0
1	Cluster_64797	2.28	3.11	0.55	0.33	0.33	0.66	0.23	0.43	0.16	0.67	0.78
1	Cluster_23983	2.28	2.32	0.45	0.4	0.74	0.32	0.55	0.26	0.21	0.46	0.41
1	Cluster_38181	2.27	4.4	1.3	0.36	1.32	0	0.74	0	0	0.85	0.63
4	Cluster_73237	2.26	2.75	5.19	2.6	1.32	3.28	3.64	2.24	29.02	48.1	41.99
4	Cluster_56332	2.25	2.68	1.98	1.42	3.25	0.14	0.3	0	8.77	18.68	9.68
1	Cluster_5873	2.24	2.25	0.28	0.08	0.12	0.13	0.31	0.43	0.56	0.07	0.26
1	Cluster_44015	2.22	3.23	0	0	0	0	0	0.57	0.02	0.52	0
1	Cluster_30556	2.22	2.18	0	0	0.36	0.24	0.17	0	0.47	0	0
2	Cluster_38023	2.21	0.75	40.11	39.44	17.82	4.51	2.02	2.06	1.42	1.42	2.48
4	Cluster_54054	2.21	2.04	0.43	0.56	0.42	1.36	1.92	1.1	12.99	16.69	16.43
1	Cluster_77966	2.21	3.11	0	0	0	0	0	0	0	0	0
1	Cluster_85730	2.21	3.52	0.45	1.12	0.77	0	0	0	0	0.11	0
1	Cluster_95616	2.2	4.97	0	0	0	0.72	0	0	0	0	0
2	Cluster_69062	2.19	1.47	15.63	7.42	6.5	0.89	0.68	0.71	2.42	0.25	0.48
1	Cluster_57959	2.18	2.39	0.38	0.19	0.23	0.47	0.19	0	0.09	0	0.09
1	Cluster_9783	2.17	2.16	0.32	0.6	0.62	0.47	0.36	0.45	0.4	0.41	0.33
2	Cluster_76955	2.17	0.46	395.65	300.41	34.79	2.2	5.65	4.32	11.34	13.12	13.61
1	Cluster_69657	2.17	6.72	0	0	0.51	1.75	0.11	0	0	0.6	0.47
1	Cluster_80102	2.12	3.13	0	0	0.15	0	0	0	0.52	0.29	0.16
1	Cluster_89070	2.11	3.56	1.02	0	0	0	0	0	0	0	0
1	Cluster_65526	2.11	2.72	0.29	0.06	0.11	0.06	0.06	0.22	0	0.06	0
1	Cluster_76003	2.11	3.58	0	0	0	0	0.14	0	0	0.16	0.04
1	Cluster_41579	2.1	2.09	0.1	0.1	0.29	0.13	0.05	0	0	0	0.1
1	Cluster_31780	2.06	2.16	0.63	0.42	0.68	0.7	0.49	0.36	0.57	0.26	0.24
1	Cluster_79121	2.05	3.46	0.63	1.1	0.36	0.49	0.46	0.85	0.78	1.01	0.48
1	Cluster_24698	2.05	2.45	0.07	0.15	0.26	0.17	0.12	0.13	0.02	0	0
1	Cluster_54248	2.03	2.08	0.52	0.18	0.7	0.34	0.51	0.25	0.05	0.24	0.44
4	Cluster_71488	2.03	2.53	0.41	2.03	0.43	4.63	3.67	1.88	40.47	44.64	50.13
1	Cluster_6442	2.03	4.21	0.53	0.23	0.71	0.67	0.42	0	0.32	0.52	0
4	Cluster_79645	2.01	0.34	3.22	2.03	2.25	5.09	2.76	2.81	26.89	36.81	30.44
2	Cluster_62824	1.99	3.42	97.34	40.55	22.94	8.36	4.48	1.53	0.63	0	2.63
4	Cluster_42264	1.96	1.17	0	0.39	0.72	2.37	2.54	1.93	20.14	23.17	11.31
4	Cluster_43090	1.86	0.64	1.03	1.14	0.47	0.61	0.65	1.67	31.95	36.63	33.5
2	Cluster_73595	1.84	0.56	9.68	4.25	4.69	0.71	0.2	0.15	0.22	0.61	0.45
4	Cluster_36407	1.78	1.08	1.25	1.77	1.33	3.46	6.56	1.95	69.56	79.35	49.69
3	Cluster_61455	1.76	0.19	0.98	0.41	0.05	35.22	14.16	25.54	2.22	4.63	3.77
4	Cluster_87682	1.67	0	0.82	0.91	0.77	4.92	35.47	9.25	1022.49	1417.9	1556.15
4	Cluster_47062	1.64	0.82	0	0.12	0	1.73	4.23	1.34	31.99	33.62	28.26
4	Cluster_92446	1.62	1.33	0.2	0	0	4.05	2.41	1.54	25.25	38.11	25.55
3	Cluster_88127	1.6	0	2.03	0.64	0.7	3.62	6.32	9.71	0.74	1.99	0
2	Cluster_66957	1.59	0.96	6.77	9.9	9.21	0.7	0	0	2.04	0	0
2	Cluster_70012	1.59	1.67	32.46	7.69	6.13	3.77	2.14	0.81	0.86	0.9	2.26
3	Cluster_84399	1.58	0.21	0	0	0.23	6.71	2.51	5.44	0.61	0.97	1.29
4	Cluster_40148	1.56	1.53	2.54	2.82	1.47	2.79	2.04	1.2	14.06	16.92	15.47
4	Cluster_81484	1.55	1.45	0.29	0.28	0.55	1.27	2.83	1.9	14.91	18.62	14.44
2	Cluster_81488	1.5	0.93	24.8	13.77	11.07	2.87	0.9	0	0.52	0.29	2.47
4	Cluster_43780	1.43	1.1	2.03	0.49	1.81	1.95	4	0.99	24.98	15.4	20.23
3	Cluster_54747	1.41	1.15	0	0.7	0.54	25.76	41.24	37.95	3.68	2.26	2.58
3	Cluster_66260	1.4	1.85	2.78	2.22	1.39	28.71	15.41	20.69	3.87	2.91	3.73
4	Cluster_43176	1.38	1.66	1.23	1.26	0.74	2.04	0.79	0.94	9.43	13.96	14.44
2	Cluster_65361	1.38	0.9	38.41	14.5	10.17	1.47	3.26	2.55	1.66	2.22	0.67
2	Cluster_65435	1.37	0.85	27.12	25.23	9.04	3.13	2.62	3.79	1.37	1.73	4.02
4	Cluster_77942	1.3	0.88	1.88	1.65	1.18	3.05	2.56	1.36	15.09	25.03	18.44
2	Cluster_60538	1.27	0	11.31	12.37	4.59	0	0	0.53	1.87	0	0
3	Cluster_86253	1.23	1.07	0	1.04	1.42	5.01	4.67	3.05	0.91	1.41	0.78
2	Cluster_64606	1.22	1.28	50.58	20.23	16.1	1.87	3.3	0.79	0.32	2.84	1.62
3	Cluster_95294	1.18	1.59	0.33	1.56	0	22.21	59.16	50.34	1.27	0.62	0.64
2	Cluster_33512	1.18	0.87	4.13	2.38	2.89	0.51	1.03	0.29	0.54	0.46	0.38
4	Cluster_6086	1.17	1.25	1.24	1.3	1.38	1.42	1.21	1.09	4.37	5.04	5.57
3	Cluster_82056	1.17	0.87	1.05	3.66	3.47	87.3	264.27	269.04	12.9	10	7.41
2	Cluster_72797	1.13	1.64	56.29	27.09	19.4	3.48	1.54	0.45	0.69	1.01	4.07
2	Cluster_85190	1.1	0.95	6.22	2.74	7.19	1.34	0.78	0.21	0	0.22	0.55
4	Cluster_57774	1.1	0.82	0.2	0.31	0.26	0.88	0.74	0.27	2.48	3.65	2.65
3	Cluster_80924	1.1	1.38	1.78	2.95	1.63	40.5	113.54	103.78	6.33	4.04	2.96
2	Cluster_31805	1.06	0.77	10.69	6.3	4.42	1.47	1.41	0.43	0.44	0.46	1.07
4	Cluster_91369	1.02	0.51	0	0	0.24	0	0	1.89	8.38	7.5	2.93
4	Cluster_72000	1	1.18	0.76	0.34	0.67	1.72	2.47	0.66	8.25	8.82	11.3
2	Cluster_3997	0.98	0.36	6.15	3.18	2.68	1.45	0.55	0.91	0.6	0.39	1.48
3	Cluster_80024	0.97	0.7	3.59	1.58	2.53	23.42	175.18	118.29	6.63	4.8	5.47
4	Cluster_55770	0.97	0.7	0	0	0.59	0.48	1.51	1.1	4.36	5.85	7.51
2	Cluster_58901	0.96	0.56	3.25	2.63	2.31	0.94	0.95	1.04	0.7	0.22	0.34
4	Cluster_78696	0.94	2.77	0.28	0.35	0.7	3.99	5.66	2.54	48.17	28.8	35.31
2	Cluster_75893	0.93	0.07	143.85	100.25	7.62	0.74	0.35	0.75	2.45	1.52	1.17
2	Cluster_58614	0.88	0.03	9.34	5.97	3.12	1.44	1.1	1.9	1.46	1.75	0
4	Cluster_37366	0.87	2.79	0	0.17	0.32	0	0.87	0	6.77	13.68	3.49
2	Cluster_31068	0.86	0.63	5.58	3.33	2.84	1.04	0.93	0.64	0.75	0.28	1.12
4	Cluster_44921	0.85	0.77	1.12	0.42	0.37	1.35	0.97	0.88	14.62	12.97	11.95
2	Cluster_51478	0.85	1.06	19.35	8.85	8.42	2.97	2.51	1.82	0.26	1.09	2.19
2	Cluster_81904	0.85	0	13.99	7.22	8.95	0.29	1.58	0.87	0.65	0.48	0.49
4	Cluster_41865	0.85	0.9	0.64	1.02	0.82	0.54	0.44	1.11	3.47	3.4	5.7
4	Cluster_35781	0.84	0.42	0.55	0.74	0.32	0.66	0.43	0.62	3.3	4.25	4.73
4	Cluster_31816	0.83	0.49	0.09	0.22	0.1	0.46	0.88	0.39	4.07	5.3	4.32
4	Cluster_31948	0.78	0.41	0.93	1.37	1.31	0.72	0.8	0.56	4.91	3.37	3.49
2	Cluster_48081	0.78	0.43	8.77	5.64	3.54	1.61	0.47	0.83	0.63	0.57	1.32
4	Cluster_87245	0.78	0.26	0	0.08	1.1	1.95	1.92	1.26	7.96	2.73	2.97
3	Cluster_48379	0.76	1.2	1.33	0.5	0	15.07	26.83	33.43	4.09	0.76	0.5
4	Cluster_32454	0.75	0	0	0	0	0	0	0	11.47	3.26	3.36
2	Cluster_24064	0.74	0.66	7.87	4.2	3	1.91	1.24	0.53	0.73	0.49	0.91
4	Cluster_57158	0.73	0.69	0	0	0	0.2	0	0	2.52	2.15	2.8
4	Cluster_45458	0.72	0.69	1.04	1.37	1.11	0.99	1.3	1.11	8.72	7.73	9.22
4	Cluster_55765	0.71	0.35	0.79	1.16	0.6	0.22	0.25	0.16	2.78	6.4	3.36
2	Cluster_62159	0.68	0.31	4.27	4.09	5.35	1.16	0.88	0.6	0.89	0.51	0.92
4	Cluster_50685	0.64	0.4	0.28	0.56	0.51	0.7	0.17	0.64	5.2	4.78	5.85
4	Cluster_54503	0.64	0.22	0.15	0.26	0.32	0.55	1.28	1.06	5.4	4.1	2.91
2	Cluster_95487	0.61	0	15.67	8.53	6.76	0.35	1.38	1.31	1.24	0	1.92
4	Cluster_6872	0.61	0.57	0.11	0.38	0.07	0.38	0.52	0.02	3.18	2.56	2.53
4	Cluster_70429	0.6	0.94	1.77	1.9	1.97	1.1	1.23	2.12	8.15	8.17	10.72
2	Cluster_78500	0.58	0	327.79	250.06	10.75	0.42	0.66	1.72	7.47	5.59	4.78
4	Cluster_84198	0.58	0.81	0.54	0.42	0.41	0.86	0.53	0.31	2.9	8.83	5.37
4	Cluster_80880	0.58	0	2.23	0.09	0.35	1.69	1.7	1.6	6.27	6.03	10.22
2	Cluster_65856	0.57	0.22	3.76	3.48	3.18	0.46	0.4	0	0.16	0.23	0.4
4	Cluster_19674	0.57	0	0	0.41	0.05	0.89	0.73	0.82	2.63	2.18	3.58
2	Cluster_68878	0.57	0.42	9.47	4.53	4.26	1.73	0.95	1.15	1.3	2.11	1.94
2	Cluster_51445	0.54	0.16	12.9	12.67	5.39	0.97	0.24	0.25	0	0.85	1.27
4	Cluster_75263	0.54	0	0	0	0	0.17	0.3	0	5.02	4.17	6.42
2	Cluster_49712	0.53	0.76	3.26	2.28	3.07	0.41	0	0	0.39	0	0.34
2	Cluster_4313	0.52	0.54	8.07	3.73	2.65	1.88	0.99	0.48	0.57	1	1.46
4	Cluster_39407	0.51	0.46	0	0.2	0.43	0.85	0.85	1.03	9.48	7.99	5.54
4	Cluster_46889	0.5	1.06	0.18	0.65	0.63	0.54	0.65	0.35	6.59	12.26	8.02
3	Cluster_73175	0.5	0.17	0.4	0.33	0.47	3.5	11.07	12.62	1.71	1.69	0.59
4	Cluster_88521	0.5	0	0	0	0	2.01	8.31	4.87	118.64	117.27	118.22
2	Cluster_69084	0.5	0	3.2	4.16	2.25	0.66	0.82	0.92	0.29	0.71	0.27
2	Cluster_25570	0.49	0.44	4.14	2.29	2.06	0.78	0.47	0.18	0.59	0.57	0.58
4	Cluster_73079	0.49	0.33	0.45	0.37	0.55	1.05	0.7	1.35	4.75	4.77	2.52
4	Cluster_58989	0.48	0.64	0.69	0.92	1.32	1.69	1.25	0.75	13.77	13.1	12.28
4	Cluster_58568	0.48	0.79	0.19	0	0	0.77	0.4	0.56	6.63	5.41	8.71
4	Cluster_9491	0.46	0.36	0.14	0.21	0.33	0.76	0.97	0.55	6.68	5.28	4.19
4	Cluster_84903	0.45	0.31	0.53	0.45	0.42	0.3	1.26	0.97	10.19	9.65	9.18
4	Cluster_72433	0.45	0	5.21	5.7	0.07	1.65	4.16	1.57	28.53	45.48	47.63
2	Cluster_35988	0.45	0.56	4.62	2.73	2.85	0.9	0.9	0.72	0.78	0.31	0.32
4	Cluster_77950	0.44	0.19	0.81	2.67	0.6	1.56	1.47	1.48	65.57	161.49	138.57
3	Cluster_81317	0.43	0.63	0	0.19	0	5.02	5.38	5.96	1.51	1.12	1.12
4	Cluster_46887	0.43	0.52	0.34	0.84	0.45	0.83	1.39	0.82	11.85	18.47	13.62
2	Cluster_93838	0.43	0.95	21.99	12.85	12.6	0.97	1.45	0.23	0.22	0.92	0.69
4	Cluster_53883	0.42	0.86	0.37	0.59	0.22	3.39	2.71	2.7	17.86	21.19	12.36
4	Cluster_73401	0.42	0.89	0	0	0.42	0	0.25	0	10.06	11.24	11.7
3	Cluster_63256	0.42	0.12	0.32	0	0.73	6.42	16.43	14.45	1.88	1.37	1.12
3	Cluster_72582	0.42	0	0.7	0.67	1.04	9.91	5.83	11.99	0	0.49	0.56
2	Cluster_95497	0.42	0	9.93	3.63	3.29	0.76	1.17	0	0	0.49	0.32
4	Cluster_96139	0.41	2.19	0	0	1.49	3.39	1.11	0.76	18.7	27.56	22.02
4	Cluster_40916	0.41	0.46	0	0.73	0.08	1.17	1.8	1.29	14.74	16.79	12.03
2	Cluster_29890	0.39	0.32	7.33	3.77	2.88	1.38	0.43	0.28	0.04	0.19	0.87
2	Cluster_88879	0.39	0.69	18.59	13.92	10.71	1.74	0.29	1.52	0	0.28	0
4	Cluster_49193	0.39	0.62	1.08	1.66	1.86	1.3	2.91	2.64	25.34	22	24.71
4	Cluster_74244	0.39	0	0	0	0	0	1.47	0	16.62	24.13	13.58
3	Cluster_56028	0.38	0.35	0.06	0.05	0.1	5.73	16.05	15.79	2.8	2.04	1.51
2	Cluster_27886	0.38	0.23	26.32	15.82	7.74	1.62	0.85	0.24	0.51	0.9	3.43
3	Cluster_67101	0.38	0.63	0	0	0	71.32	19.17	32.65	4.22	2.31	1.55
4	Cluster_83032	0.37	0.19	0	0	0	0	0.1	0	12.18	9.27	10.8
3	Cluster_43328	0.37	0.59	2.89	1.65	1.21	6.15	15.35	18.46	0.53	1.24	0.83
2	Cluster_82638	0.37	0.62	4.6	4.01	2.17	0.93	0	0.46	0.71	0	0.64
3	Cluster_77115	0.36	0.69	2.03	3.36	0.47	10.26	19.66	28.3	1.6	1.68	1.2
2	Cluster_44823	0.36	0	8.11	5.6	5.01	1.4	1.42	0.97	0.85	0.56	0.89
2	Cluster_26624	0.35	0.63	2.25	2.1	3.1	0.05	0.48	0.73	0.2	0.2	0
4	Cluster_87474	0.35	0	0	0	0	0.97	0.99	0	20.67	26.12	20.15
4	Cluster_73002	0.35	0.25	0	0.96	0.28	3.38	3.52	3.47	352.99	545.08	841.77
3	Cluster_80058	0.34	0.25	2.15	0.91	1.98	25.7	75.59	59.43	4.12	3.57	5.53
4	Cluster_73929	0.34	0.6	0.43	0.96	0.39	0.3	0.36	0.19	3.66	4.15	3.21
4	Cluster_77030	0.33	0.12	0	0.24	0	0.62	1.28	1.06	41.95	42.5	45.27
2	Cluster_83163	0.31	0.01	4.43	10.06	2.73	1.18	0.32	0.24	0.96	0	0.95
4	Cluster_62318	0.31	0.72	0.11	0	0	0.14	0	0	3.82	3.29	3.19
3	Cluster_76380	0.3	0.45	3.46	2.28	3.05	61	95.71	89.31	6.57	5.7	7.89
4	Cluster_15165	0.29	0.29	0.63	0.79	0.46	0.52	0.84	1.28	11.46	10.28	11.86
4	Cluster_83771	0.28	0	0	0	0	1.04	2.23	0.5	121.22	231.05	373.12
2	Cluster_6118	0.27	0.24	10.74	7.11	5.01	2.32	1.11	0.65	0.58	0.83	2.38
4	Cluster_19078	0.26	0.22	0.36	0.76	0.19	0.46	0.6	0.35	2.72	2.58	2.92
4	Cluster_7757	0.25	0.11	0.64	0.65	0.48	0.76	0.51	0.56	3.01	2.32	2.38
4	Cluster_54446	0.24	0.19	0.72	1.29	0.63	0.65	1.51	0.61	4.14	4.06	5.97
3	Cluster_89174	0.24	0	1.33	1.12	1.18	6.3	3.61	4.4	0.5	0.8	0.8
4	Cluster_87049	0.24	0	0	0	0	0.6	4.29	1.79	48.11	79.07	84.05
3	Cluster_87246	0.23	0	0	0	0	5.29	14.28	8.99	1.2	1.01	1.01
4	Cluster_30358	0.23	0.26	1.28	1.4	0.43	1.66	0.73	1.23	3	3.83	6.28
2	Cluster_59896	0.22	0.19	4.89	2.67	2.54	0.19	0	0.16	0	0.1	0.38
4	Cluster_67028	0.22	0.23	0	0	0	1.8	0.77	0.17	6.09	8.47	7.3
2	Cluster_93390	0.21	0	92.03	91.14	16.11	1.16	1.48	1.51	2.7	4.57	1.06
4	Cluster_33977	0.21	0	0	0.8	0.95	0.28	0.94	0.67	7.52	3.5	3.09
4	Cluster_64110	0.2	0	1.19	0.76	0.16	1.31	3.71	0.46	38.64	50.78	44.32
4	Cluster_79483	0.2	0.3	0.09	0.09	0.22	1.13	1.54	0.57	41.41	42.4	34.07
4	Cluster_28262	0.19	0.32	0.15	0.04	0.2	0.43	1.07	0.32	6.56	4.78	3.89
3	Cluster_84108	0.19	1.12	0.64	0.5	0.25	12.29	64.68	54.9	4.29	3.58	4.8
2	Cluster_19774	0.19	0.15	7.14	6.48	6.08	1.68	0.72	0.76	0.56	0.54	0.88
4	Cluster_87074	0.18	0	0.14	0	0.27	2.39	7.47	2.2	82.09	66.11	70.83
3	Cluster_66819	0.17	0	0.16	0	0.21	5.69	2.93	6.68	0.77	0	0.74
4	Cluster_68270	0.16	0.17	0.36	0.79	0.23	1.39	0.18	1.36	3.31	3.18	5.09
4	Cluster_17196	0.15	0.03	0.18	0.13	0	0.22	0.23	0.11	3.36	3.24	2.44
4	Cluster_75240	0.15	0	0	0.11	0	0	0	0	15.46	17.98	7.96
2	Cluster_51816	0.14	0	3.74	22.91	8.92	0	0	0	0	0	0
4	Cluster_83677	0.14	0.3	0.11	0.62	0	0.42	0.37	0	3.41	7.38	8.94
4	Cluster_79536	0.13	0.36	0	0.14	0	0	0.27	0.12	3.96	7.7	10.51
4	Cluster_4114	0.12	0.07	0.08	0.2	0.17	0.39	1.41	0.29	57.35	72.36	70.85
3	Cluster_81052	0.12	0	0.61	0	0.52	3.88	11.21	5.27	0.44	0.46	0.49
4	Cluster_79580	0.12	0	0.17	0.26	0.2	0.38	1.56	0.14	7.18	8.2	6.96
4	Cluster_86212	0.11	0	0.13	0	0	0.27	0.39	0.38	9.57	12.07	22.1
4	Cluster_86274	0.11	0.34	1.09	1.67	1.05	1.82	1.57	1.15	5.19	6.03	7.35
4	Cluster_50450	0.11	0.04	0.17	0.68	0.38	0.7	0.71	0.46	3.89	5.53	2.5
4	Cluster_85758	0.11	0.04	0	0.97	0	0.4	1.27	0	2.42	4.84	3.18
3	Cluster_49910	0.11	0.11	0.12	0.08	0.04	2.77	3.46	4.16	1.1	1.23	1.12
4	Cluster_72364	0.1	0	1.2	3.12	2.35	11.38	14.96	11.1	624.58	961.37	887.82
4	Cluster_116	0.1	0.04	0.1	0.11	0.08	0.49	1.1	0.33	4.26	3.61	3.03
4	Cluster_64363	0.1	0.05	0	0	0	0.23	0.11	0.05	5.17	12.09	8.93
4	Cluster_39001	0.1	0.19	0.91	0.94	0.22	2.43	0.95	1.53	9.21	12.07	10.2
4	Cluster_49344	0.1	0	0.19	0.08	0	0	0	0	3.49	6.84	5.51
4	Cluster_59350	0.09	0.28	0.1	0.15	0	2.13	2.08	0.55	30.3	58.71	59.7
4	Cluster_83152	0.09	0	0	0	0.11	1.14	1.05	0.98	113.13	137.22	98.53
4	Cluster_62570	0.09	0.05	0.05	0.05	0	0.21	0.36	0.05	5.39	12.9	6.42
4	Cluster_77416	0.07	0	0	0.08	0	2.66	1.61	1.97	156.47	306.57	225.8
2	Cluster_61761	0.07	0	48.79	10.82	12.56	0	4.24	0	0	3.41	1.29
4	Cluster_71811	0.07	0	0	0	0	0	0	0.22	7.82	14.81	26.34
4	Cluster_69858	0.06	0	0	0	0	0.71	0.52	0.56	23.11	39.62	19.76
3	Cluster_19742	0.05	0	0.68	0.79	1.12	6.79	3.35	5.05	0.06	0.04	0.11
4	Cluster_16058	0.05	0	0	0.31	0.11	0.39	0.22	0.2	2.67	3.42	2.94
2	Cluster_55738	0.05	0	3.9	2.67	2.3	0	0	0.58	0.13	0.29	0.13
4	Cluster_52237	0.04	0.04	0	0	0.04	1.72	2.25	0.43	9.9	9.3	6.37
4	Cluster_51192	0.04	0.11	0.63	0.98	0.27	0.87	0.95	0.41	3.48	6.74	6.87
4	Cluster_47563	0.04	0	0	0	0	0.32	1.24	0.27	20.89	16.56	20.86
4	Cluster_35347	0.03	0	0.04	0.24	0.5	0.96	0.67	0.27	7.19	4.01	4.52
4	Cluster_37157	0.02	0.29	0	0	0	0.54	0	0	8.14	11.58	8.84
4	Cluster_80829	0	0	0	0	0	0.37	0	0.18	9.41	17.58	11.92
4	Cluster_69531	0	0	0	0	0	0.12	0	0	35.43	56.13	67.4
4	Cluster_76764	0	0	0	0	0	0	0	0	14.53	28.74	23.93
4	Cluster_93453	0	0.22	0	0.67	0.44	0.33	2.5	0.22	2.26	13.82	5.19
4	Cluster_74346	0	0	0.43	0	0	0.35	0	0	2.31	4.36	10.12
4	Cluster_47952	0	0	0	0	0	0	0.27	0	3.94	5.55	4.49
4	Cluster_84639	0	0	0	0	0	0	1.74	0.28	8.26	12.39	7.24
4	Cluster_86770	0	0	0	0	0.16	1.67	0.76	1.12	4.47	11.69	5.91
4	Cluster_59412	0	0	0	0.03	0	0	1.99	0	3.03	11.02	5.12
2	Cluster_87849	0	0	8.95	7.36	8.42	0.83	1.51	1.64	0.24	1.9	0.96
4	Cluster_40688	0	0	0	0	0	0.59	0.52	0.36	5.73	6.82	6.03
3	Cluster_78436	0	0	0	0	0	3.65	3.36	2.58	0	0	0
4	Cluster_90941	0	0	0	0	0.26	0	0	0	7.63	2.37	4.2
4	Cluster_73848	0	2.41	2.64	0.72	0	0	0	0	7.57	4.15	16.54
4	Cluster_83789	0	0	0	0	0	0.12	0.36	0.22	8.7	31.6	25.74
2	Cluster_93941	0	1.02	15.88	8.39	7.41	1.1	3	0	0.54	1.1	1.03
4	Cluster_49102	0	0	0	0	0	1.09	0	0	7.08	4.44	7.23
3	Cluster_86378	0	0	2.91	2.41	2.98	2.35	13.51	22.03	0.57	0	0.59
4	Cluster_85163	0	0	0.59	0	0	0	0.39	5.3	179.09	136.17	143.18
4	Cluster_88789	0	0	0.29	1.41	0.41	7.35	3.16	2.06	381.33	696.42	637.71
4	Cluster_67732	0	0	0	0.51	0	1.27	4.01	1.39	25.43	36.03	62.77
2	Cluster_87958	0	0.51	8.79	5.44	21.42	1.47	0.64	1.58	1.15	0	0
4	Cluster_83491	0	0.25	0.47	0	0	0	0	0.82	3	7.73	2.73
4	Cluster_85122	0	0	0	0	0	0	0	0	55.9	107.21	426.58
3	Cluster_88409	0	0	0	0	0	5.62	2.94	4.28	1.3	1.23	0.82
3	Cluster_58353	0	0	3.34	0	0	23.55	16.1	17.52	0	0	0
2	Cluster_5801	0	0	2.13	3.42	3.3	0	0.73	1.09	0.78	0.01	0.4
4	Cluster_84934	0	0	0	0.81	0	0.51	0.98	0.9	2.44	3.23	4.03
3	Cluster_82743	0	0	0	0	0	8.33	6.32	2.4	0	0	0
4	Cluster_87535	0	0	0	0	0	0	1.12	0	6.48	12.36	12.73
4	Cluster_86434	0	0	1.51	2.38	0	2.37	0.91	1.03	13.02	8.67	8.2
4	Cluster_54654	0	0	0.61	0	0	0.89	2.42	0	15.48	17.41	16.71
4	Cluster_55266	0	0.53	0.47	1.22	0.09	0.84	0.98	0	3.25	4.32	4.19
4	Cluster_78585	0	0	0	0	0	0.63	0	0.13	23.1	14.76	22.44
4	Cluster_86668	0	0	0	0	0	0	0.09	0.13	2.68	2.78	4.29
4	Cluster_64421	0	0.05	0	0	0	0	0.61	0	5.02	6.23	6.63
4	Cluster_50321	0	0	0.05	0.05	0	0	0.29	0.25	8.05	8.52	7.04
4	Cluster_90826	0	0	0.5	1.07	0	1.08	0.58	0.39	5.39	11.49	5.86
4	Cluster_78559	0	0	0	0.37	0.42	0.63	1.73	0.24	10.01	14.82	13.02
4	Cluster_89468	0	0	0	0	0	0.31	0.51	1.78	29.11	19.54	16.45
2	Cluster_35640	0	0	4.23	11.76	10.38	0	0	0	0	0	0
3	Cluster_79444	0	0.17	5.11	4.35	4.94	3.17	87.16	48.01	0.08	0.52	0.7
2	Cluster_33878	0	0.04	9.48	2.57	14.33	0	1.21	0	0.94	0	0
2	Cluster_77551	0	0	19.91	15.82	2.51	0.29	0.2	0.19	0.55	0.77	0.28
4	Cluster_6269	0	0	0.14	0.14	0.59	0.33	0.62	0.52	3.39	3.8	3.8
4	Cluster_76854	0	0	0.23	0.21	0	0.68	0.58	0.26	4.35	7.53	4.16
3	Cluster_64364	0	0	0	0	0	7.26	2.01	2.37	1.78	0	0
4	Cluster_92279	0	0	0	0	0	0	0.4	0.19	5.97	8.6	12.4
4	Cluster_70112	0	0.36	1.65	1.71	0	0	0	0	10	10.41	7.34
3	Cluster_84230	0	0.32	0	0	0	3.38	2.33	2.35	0.53	0	0
4	Cluster_82238	0	0	0	0.29	0.29	1.3	2.56	0.57	17.74	25.37	7.54
2	Cluster_81853	0	0	6.36	2.92	2.75	0	0.12	0	0	0.93	0.29
4	Cluster_72618	0	0	0.45	0.07	0.07	0	0	1.15	3.37	3.93	2.44
4	Cluster_43875	0	0	0	0	0	0.39	1.6	0.39	16.93	19.17	16.31
4	Cluster_79652	0	0	0	0	0	0.57	1.22	0.34	13.24	25.19	34.91
3	Cluster_70199	0	0	0	0	0	2.15	5.31	18.21	0	0	0.83
4	Cluster_77502	0	0.23	0.19	0	0.18	0	0.65	0	12.53	14.32	8.69
4	Cluster_88278	0	0	0.84	0.14	0	1.06	3.31	3.17	48.24	83.95	90.88
4	Cluster_90314	0	0	0	0	0	0	1.51	0.39	9.86	48.56	20.2
4	Cluster_57072	0	0	0	0	0	1	2.27	1.22	30.47	21.03	21.16
4	Cluster_69350	0	0.34	0	0.12	0.4	1.17	1.71	0.47	13.37	9.65	9.75
4	Cluster_54153	0	0	0	0	0	0.39	0.3	0.62	10.7	18.11	14.71
4	Cluster_80446	0	1.18	0.24	0.31	0.79	1.91	0	0	7.85	6.91	6.42
4	Cluster_72680	0	0	0.2	0.78	0.22	3.13	5.13	6	601.94	1004.11	904.25
4	Cluster_75969	0	0.24	0	0	0	0	0	0	4.77	3.01	5.42
4	Cluster_71257	0	0	0	0.13	0	6.31	12.66	23.28	800.99	1374.48	1169.5
2	Cluster_70507	0	0	12.9	14.05	3.86	0	0	0	0	0	0
4	Cluster_56712	0	0	0	0	0	1	0	0	10.01	12.71	10.12
4	Cluster_57176	0	0	0	0	0	0.2	1.29	0.35	14.76	16.31	15.89
4	Cluster_63366	0	0	1.16	0.76	1.85	0	0	0	6.58	8.94	10.43
4	Cluster_59862	0	0	0.48	0	0.11	0.49	0.61	0.08	3.98	8.26	3.63
4	Cluster_96087	0	0	0	0.47	0	0.45	2.07	1.48	7.21	11.97	16.2
2	Cluster_92658	0	0.08	7.1	2.45	4.13	0	0	0	0	1.8	0
4	Cluster_86273	0	0	0	0	0	0	0.8	0	42.13	110.25	468.67
4	Cluster_66243	0	0	0	0	0.84	0	0.76	0	2.58	2.66	2.42
4	Cluster_25004	0	0.17	0.16	0.07	0.14	0.13	0.47	0.38	2.32	3.55	3.38
4	Cluster_82981	0	0	0	0	0	2.02	14.23	3.11	279.55	415.28	418.95
3	Cluster_92016	0	0.38	2.17	2.05	0.29	26.74	25.07	28.94	3.03	0.82	2.7
4	Cluster_80345	0	0	0	2.25	0	0.27	0	0	5.07	13.97	9.42
4	Cluster_74572	0	0	0	0.26	0	0.75	0	0.76	29.64	27.57	31.91
4	Cluster_89396	0	0	0.18	0	0.52	1.08	1.55	1.23	28.97	35.11	32.04
4	Cluster_75007	0	0	0	0	0	1.75	0	2.16	6.39	13.43	14.04
3	Cluster_88893	0	0	2.03	3.48	1.53	4.4	16.92	30.44	0.13	0.27	0.99
4	Cluster_90126	0	0	0	0	0	1.14	0	0	3.71	5.21	8.91
4	Cluster_39521	0	0	1.33	0.14	0	1.29	0.72	1.45	7.22	13.07	12.29
4	Cluster_41233	0	0	0	0	0.87	1.46	1.02	1.11	6.59	5.16	4.74
4	Cluster_88592	0	0	0	0.36	0	0.16	0.51	0	47.18	21.79	31.96
4	Cluster_86346	0	0	0	0	0	0	1.51	0	5.93	4.24	2.67
4	Cluster_62647	0	1.55	0	0	0.19	3.73	4.93	3.64	42.29	46.73	42.07
2	Cluster_10189	0	0.9	7.96	6.75	3.71	0.01	0.72	0.67	0	0.08	1.7
4	Cluster_93384	0	0.42	0	0	0.21	0	1.65	0	14.11	13.54	6.16
4	Cluster_77953	0	0	0.38	0	0	0.17	0.98	0.11	4.48	2.76	6.28
4	Cluster_81075	0	0	0	0	0	0.28	0.26	0	4.35	2	3.38
4	Cluster_78263	0	0	0.28	0	0	0.36	1.07	0	4.34	6.65	8.88
2	Cluster_73371	0	0	6	2.35	2.45	1.52	0.28	0.78	0.77	1.01	1.36
4	Cluster_93059	0	0.73	0	0.22	0	0.48	0.84	0.4	6.99	8.63	5.48
4	Cluster_66491	0	0.11	0	0	0	1.11	0.64	0.22	11.79	12.54	9.54
4	Cluster_71220	0	0.32	2.17	2.13	0.61	1.94	2.37	2.89	28.18	40.54	32.88
4	Cluster_82850	0	0	0	0	0	1.54	1.54	0.77	6.12	2.8	4.25
4	Cluster_81198	0	0.1	0.09	0.19	0.64	1.56	2.25	0.18	25	28.21	23.37
3	Cluster_89423	0	0	0.15	0	0	13.81	18.14	13.31	1.87	2.25	2.65
4	Cluster_85888	0	0.31	0.28	0	0	2.33	0.75	0.74	13.97	19.54	14.17
4	Cluster_72949	0	0	0.09	0	0.21	0.61	1.47	0.25	5.56	5.22	6.28
2	Cluster_34924	0	0.02	124.31	102.14	48.3	0	0	0	0	0	0
4	Cluster_44154	0	0	0	0	0	0	0	0.09	3.53	8.19	16.94
3	Cluster_53888	0	0	0	1.05	1.27	10.39	9.69	6.88	1.84	0.69	1.45
2	Cluster_71093	0	0	5.85	4.21	7.16	0	1.74	0	0.45	1.75	0.97
4	Cluster_75786	0	0	0.45	0	0	0.79	1.87	2.06	8.74	22.77	19.87
4	Cluster_46497	0	0	0	0.22	0	0.07	0.36	0.48	3.34	3.02	4.25
4	Cluster_46735	0	0	0	0	0	0.29	1.25	0.53	6.88	9.94	11.37
4	Cluster_82244	0	0	0.26	0	0	0.37	0	0	10.99	14.6	12.43
4	Cluster_61963	0	0	0	0	0.05	0.31	0.15	0	2.93	3.86	4.35
2	Cluster_96320	0	0	3.88	4.17	2.36	0.38	0	0	0	0	0
4	Cluster_89027	0	0	0.19	0.19	0	2.21	6.06	1.7	57.18	111.33	125.32
4	Cluster_91524	0	0	0	0	0	0	0.05	1.97	64.34	107.93	111.98
4	Cluster_88369	0	0	1.13	0.5	0	0.58	0.43	0	10.61	12.46	18.14
4	Cluster_90113	0	0	0	0.15	0	0	0	0	3.13	3.87	4.07
2	Cluster_76612	0	0	2.27	4.13	2.42	0.66	0	0	0	1.19	0.12
4	Cluster_77380	0	0	0	0	0	0.11	0	0	4.11	3.28	2.21
4	Cluster_73540	0	0	0.63	0.34	0	0	0.74	1.67	23.52	42.85	64.69
4	Cluster_85047	0	0.58	0	1.57	0	2.34	1.89	1.49	12.78	16.33	25.44
4	Cluster_83813	0	1.12	1.2	0	0.95	0	1.7	1.26	13.22	4.4	2.16
4	Cluster_80394	0	0	0	0.22	0	0	1.7	0.29	25.23	31.8	30.31
4	Cluster_53508	0	0	0	0	0	0.3	0.7	0.53	4.68	4.74	4.4
3	Cluster_86133	0	0	0.84	0.83	0.46	2.53	3.6	4.14	0.34	0.12	0.71
3	Cluster_82920	0	1.06	0.22	0	0	4.24	2.21	3	0.32	0	0
4	Cluster_51715	0	0	0	0	0	0	0.09	0	5.17	11.75	10.87
4	Cluster_77900	0	0	0.1	0	0	0.51	0.84	0	4.74	4.71	7.36
4	Cluster_87539	0	0	0	0	0	0.13	0	0	5.61	8.24	11.08
4	Cluster_87507	0	0	0	0	0	0	1.61	0.28	7.43	13.53	12.41
4	Cluster_59230	0	0	0	0	0	0	0	1.67	19.59	14.99	7.56
4	Cluster_87826	0	0	0	0.66	0	3.06	6.23	1.79	54.7	43.47	53.01
3	Cluster_89995	0	0	0	0	0.3	10.11	5.81	3.16	0.88	0.76	0.92
4	Cluster_54064	0	0	0.18	0.13	0.04	0.79	0.47	0.54	2.88	2.05	3.35
4	Cluster_53524	0	0	0.38	0	0	0	0	0	3.91	9.22	19.6
4	Cluster_74341	0	0.58	0	0	0	0.76	0.08	0.48	2.57	3.9	3
4	Cluster_66264	0	0	0	0	0	1.79	2.06	1.88	5.7	10.36	3.82
4	Cluster_45660	0	0	0	0	0	1.24	1.6	0.9	16.93	39.88	51.1
4	Cluster_45326	0	0	0	0	0	0	0.16	0.34	5.82	8.15	11.83
2	Cluster_87911	0	0	3.1	4.2	6.49	0	0.15	0.43	0.7	0.07	0.33
4	Cluster_80528	0	0	0	0	0	0	0.26	0.54	5.68	11.47	14.66
4	Cluster_73580	0	0	0	1.64	0	0.75	1.19	0.21	12.74	13.82	7.37
2	Cluster_66767	0	0	30.39	16.11	7.18	4.46	2.38	0.83	0	0.27	2.21
2	Cluster_83719	0	0.51	3.43	3.03	3.32	0.7	0.93	1.02	0	0.31	0
2	Cluster_74014	0	0	43.14	15.3	9.13	2.46	0.29	0.14	0.48	0.65	2.73
2	Cluster_73694	0	0.78	14.72	7.03	8	0.79	0.22	0	0.17	0.83	1.27
4	Cluster_84553	0	0	0	0	0	4.53	4.41	4.14	37.52	63.74	46.09

## Sheet: SS transcripts for MP
Table S4 The stage-specific transcripts for MP genotype
specific stage	gene_id	fpkm_MP1_1	fpkm_MP1_2	fpkm_MP1_3	fpkm_MP2_1	fpkm_MP2_2	fpkm_MP2_3	fpkm_MP3_1	fpkm_MP3_3	fpkm_MP4_1	fpkm_MP4_2	fpkm_MP4_3
1	Cluster_79436	1792.52	1769.3	2311.38	28.4	5.37	42.04	9.6	1.5	0.34	0.36	0.8
1	Cluster_74314	208.06	18.29	14.73	11.33	9.16	7.88	1.96	3.3	1.86	1.47	2.7
1	Cluster_81074	90.48	3.3	2.86	1.19	1.66	1.06	0.52	0.11	0.26	0.74	0.25
1	Cluster_94319	342.29	1.49	2.15	7.46	5.12	4.45	0.63	0	0.54	2.51	1.74
1	Cluster_50740	221.66	4.88	5.32	3.84	1.46	2.18	0.78	0.79	0.41	0.92	0.83
1	Cluster_51048	99.94	2.65	4.7	0	0	0	0.69	0	0	0	0
1	Cluster_72522	52.66	228.49	233.93	6.44	3.58	5.24	0.14	0.21	0.97	0.57	1.08
1	Cluster_53597	146.59	13.5	13.83	10.2	9.29	10.85	2.43	4.77	1.23	0.72	2.74
1	Cluster_77011	63.33	10.33	8.04	0.87	0.33	0.22	0	0	0.08	0	0
1	Cluster_63570	69.35	17.07	17.38	1.31	1.6	1.11	0.14	0.16	0	0.05	0
1	Cluster_87197	33.4	41.44	41.87	0.92	1.05	1.84	0	0.13	0.36	0.63	1.84
1	Cluster_90308	57.6	0.89	0.17	1.14	1.27	1.8	0.18	0.35	2.48	5.97	4.92
1	Cluster_66761	48.87	2.18	3.32	2.43	2.28	3.01	0	0.53	2.05	2.57	0.85
1	Cluster_78924	69.09	4.78	5.3	1.14	1.51	2.8	0.09	0	0.19	1.48	1.89
1	Cluster_48319	49.24	2.88	3.3	3.79	4.72	3.11	1	1.06	0.65	1.75	2.07
1	Cluster_80504	121.23	15.08	18.87	7.2	5.69	5.2	0	2.39	2.71	0.3	0
1	Cluster_61238	58.56	7.81	9.89	4.02	4.27	4.36	2.25	0.17	1.45	1	1.64
1	Cluster_90232	57.65	60.77	62.58	3.89	6.66	6.12	0.16	0.86	2.09	4.06	2.73
1	Cluster_52641	69.57	13.96	16.11	2.21	2.31	1.29	0.24	0.57	1.02	0.9	2.62
1	Cluster_47848	55.45	57.19	51.16	1.99	4.14	2.54	0.06	0.3	1.69	1.3	2.63
1	Cluster_87037	18.91	4.56	6.31	1.68	0.11	2.09	0	0	0	0	0
1	Cluster_44965	68.1	30.22	33.09	2.29	1.74	1.96	1.47	1.48	3.26	0.07	3.54
1	Cluster_78219	22.75	2.35	2.34	3.78	2.12	2.12	2.77	0	1.22	1.65	2.41
1	Cluster_74417	55.4	39.35	47.51	3.56	3.81	1.21	0	0.22	0.18	0.12	0
1	Cluster_79588	8.45	189.44	366.36	3.1	0.88	1.8	0.9	0	0	0	0
1	Cluster_77712	62.72	58.13	56.01	1.39	0.97	0.62	0.25	0.25	5.23	6.04	6.55
1	Cluster_73881	227.21	303.93	316.71	1.41	3.05	1.61	1.32	0.42	0	0	0.3
1	Cluster_87946	208.36	221.54	239	7.69	7.93	7.79	6.42	3.78	3.62	2.93	3.9
1	Cluster_49751	35.78	4.43	4.81	2.01	2.57	0.9	1.51	0.57	1.45	0	1.66
1	Cluster_57314	49.45	6.12	5.68	3.2	3.58	1.41	1.93	2.15	0.32	1.34	0.98
1	Cluster_67127	31.71	2.23	2.02	1.85	2.9	3.08	1.17	1.68	3.1	1.26	1.62
1	Cluster_71142	168.01	214.79	257.25	5.67	6	5.61	9.22	6.67	13.24	8.25	10.43
1	Cluster_90128	253.53	308.3	314.4	7.5	10.04	3.95	3.12	7.09	2.81	5.01	3.05
3	Cluster_92972	0	1.61	2.59	0	0.2	0	131.4	223.47	4.66	0	6.55
1	Cluster_72131	31.55	71	66.88	2.82	1.45	2.37	0.14	0	0.75	0.21	0
1	Cluster_88731	24.34	7.96	8.59	2.94	2.9	2.65	1.3	3.19	1.11	1.17	1.01
1	Cluster_64950	82.6	49.44	57.05	4.74	5.7	2.79	0.16	0	0	0	0
1	Cluster_81262	11.42	100.5	110.7	0.39	0.28	0.09	0.1	0	0.09	0.38	0
1	Cluster_66058	24.77	6.82	14.1	1.61	0	0	0	0.25	0.29	0	0.88
3	Cluster_35114	0	0	0.05	0	0	0	46.92	79.37	0	0	0
1	Cluster_60288	48.19	49.85	38.67	4.02	5.96	5.17	0.13	0	0	0	0
1	Cluster_81327	66.52	71.84	81.01	1.5	3.28	1.17	0	0	0	0	0.1
1	Cluster_78889	12.78	17.12	18.24	2.23	0	0.85	0	0	0	0	0
1	Cluster_78491	9.44	59.31	57.98	0.26	0.51	0	0.09	0	0	0	0
1	Cluster_68222	14.98	81.31	68.83	0.95	0.8	0.5	0.06	0	1.77	0.19	0.32
1	Cluster_88296	24.12	12.59	6.89	0	0.33	1.02	0	0.56	0.16	0.21	0
1	Cluster_65064	10.59	58.62	55.52	0.23	0.51	0.63	0	0	0	0.12	0
1	Cluster_37524	44.8	27.93	28.72	1.94	1.47	3.34	0.08	0	0	0	0
1	Cluster_85489	70.56	89.89	95.43	2.24	4.28	2.68	6.8	3.34	2.86	4.87	2.89
1	Cluster_45179	23.17	5.19	5.84	1.83	0.8	1.9	0.06	0	0.12	0.26	0.6
1	Cluster_40520	33.64	20.21	19.1	0.29	1.14	2.48	0.6	0.13	0.09	0.05	0.05
1	Cluster_43879	37.57	9.11	10.4	1.38	1.66	0.84	0	0	1.62	1.46	1.37
1	Cluster_51139	12.74	39.55	36.26	4.52	2.85	4.27	0	0	0.32	0.11	0.08
1	Cluster_82402	1019.72	1156.21	1368.64	19.15	5.83	4.56	1.2	0	0	0.3	0
1	Cluster_72535	35.39	8.9	7.43	3.57	4.4	3.76	0.81	1.49	0.37	0.34	0.87
1	Cluster_86550	75.04	78.96	64.2	4.87	5.97	7.31	1.01	0.49	0.99	0.61	0
1	Cluster_51430	32.28	19.53	14.69	3.42	2.15	2.78	0	0	0.13	0	0
1	Cluster_69523	18.84	13.18	10.86	2.93	1.02	2.82	0	0	0	0.13	0
1	Cluster_35055	20.78	0.6	1.31	2.23	1.84	1.72	0.92	0.5	2.99	2.92	2.07
1	Cluster_53982	4.61	25.41	26.34	2.57	2.4	1.99	2.28	1.88	2.3	1.99	1.55
1	Cluster_91015	24.35	67.38	56.77	3.57	1.39	1.73	0	0	0.33	0.34	0.17
1	Cluster_57257	127.83	138.22	139.03	4.81	7.09	6	4.66	3.8	0.83	1.63	0.57
1	Cluster_38201	64.17	94.85	130.74	2.22	2.97	6.54	0.21	0.18	0.03	0.03	0.03
1	Cluster_50415	29.7	19.06	16.29	0.37	0.85	1.54	0.18	2.34	0.18	0	0
1	Cluster_53997	18.48	2.51	2.59	2.58	1.82	2.35	1.1	0.76	1.52	1.81	1.73
1	Cluster_74460	19.07	16.16	15.24	1.03	0.73	1.09	0	0.15	0.57	0.19	0.66
3	Cluster_53273	0.4	0	0.15	0.73	0.31	2.84	17.33	12.64	0	0.57	0.17
1	Cluster_86428	20.69	3.89	4.16	1	0.98	1.34	0	0	0.59	0	0.49
3	Cluster_54213	1.78	0.02	2.63	0	0	0	3.36	27.11	0	0	0
1	Cluster_58565	26.97	3.98	3.96	3.9	3.27	3.6	0.86	0.66	1	0.68	1.35
1	Cluster_50888	61.33	110.02	178.34	0.08	0.04	0	0.16	0	0.08	0	0
1	Cluster_43307	8.12	61.05	61.46	0.05	0	0	0.03	0	0	0	0
1	Cluster_67724	33.93	54	68.08	0.56	0.98	4.42	0.37	0	0	0.06	0
1	Cluster_45877	110	137.62	127.78	8.68	5.24	7.78	0	0.53	0	0	0
1	Cluster_51502	7.12	6.69	4.1	0	0	0	0	1.19	0.32	0	0
1	Cluster_84825	48.17	36.4	56.71	0	0	0	0.11	0.11	0	0	0
1	Cluster_37628	2.75	12.7	10.67	1.81	0.81	0.97	2.03	2.3	0	0.46	0
1	Cluster_50433	14.46	4.61	4.7	1.27	0.82	0.99	0	0.07	0.12	0.04	0
1	Cluster_66720	18.68	72.12	58.51	2.34	2.35	2.75	5.22	3.31	1.83	1.64	0.64
1	Cluster_60597	113.53	88.22	87.52	6.06	4.81	3.49	2.37	2.05	1.99	2.06	3.45
4	Cluster_83777	0	0	0	0	0	0	0	0	14.43	13.79	4.05
1	Cluster_74938	50.58	49.23	43.83	1.01	5.96	4.57	1.89	5.42	4.28	4.23	1.97
1	Cluster_78934	26.8	16.9	21.23	2.09	1.33	1.27	1.35	0	1.57	2.4	1.19
1	Cluster_45382	21.7	2.76	2.75	2.37	1.1	1.8	0.83	0.58	0	0.71	0.98
1	Cluster_76750	55.42	61.77	54.33	0.92	1.83	1.7	5.03	3.47	3.43	3.74	1.9
1	Cluster_72564	2.17	56.25	70.54	0.07	0	0.07	0	0.35	0	0	0.07
2	Cluster_58675	4.6	2.5	2.42	18.18	20.36	46.98	4	0.19	0.05	0	0
1	Cluster_45186	19.5	16.58	17.86	3.11	2	2.5	2.27	2.32	1.69	1.6	1.57
1	Cluster_62771	9.88	47.77	32.55	2.09	1.17	1.18	0.7	2.98	1.22	1.24	1.9
1	Cluster_35966	16.87	3.15	3.58	0	1.26	1.39	0	1.01	0.98	0	1.12
4	Cluster_85468	0.25	0.44	0	3.08	4.1	3.37	7.07	2.45	35.43	71.85	33.68
1	Cluster_80624	4.07	17.83	14.81	2.82	1.75	2.41	1.12	0.09	0.27	0.65	0
1	Cluster_84554	39.5	51.32	68.36	2.46	4.11	3.59	5.82	3.47	5.55	4.78	5.14
1	Cluster_39480	23.57	13.35	12.44	3.3	3.74	2.44	1.59	3.38	1.67	2.71	2.09
1	Cluster_69712	19.17	3.79	3.82	0.07	0.15	0.17	0.13	0	0	0	0
1	Cluster_67338	20.13	5.45	2.4	2.82	3.11	3.17	3.19	0	1.09	0.89	0.59
4	Cluster_37899	0	0	0.91	1.07	0	0	0	0	4.72	5.82	6.42
1	Cluster_59554	24.85	21.94	21.15	3.79	2.16	3.92	1.38	0.48	1.17	1.26	2.44
1	Cluster_88632	23.83	2.65	2.38	0.15	0	0	0.2	0	0.78	0.24	0
1	Cluster_62432	14.21	15.07	20.83	2.1	3	2.43	1.55	1.26	0.46	1.32	1.33
1	Cluster_76971	21.22	11.64	7.21	2.04	0	0	0	0	0.08	0.13	0
1	Cluster_64009	38.39	35.79	27.66	4.77	4.9	2.75	0	0	0.14	0	0
1	Cluster_48049	7.3	27.25	23.28	2.37	0.67	1.94	0.11	0.49	0.37	0.16	0.46
1	Cluster_73605	35.11	41.39	43.97	3.5	3.87	2.98	2.69	5.01	0.38	0.3	0.89
1	Cluster_49127	7.87	27.97	26.77	0.85	1.57	1.2	0.69	0.34	1.87	1.66	0.48
3	Cluster_90556	0	0	0	0	2.57	0	13.48	19	0	0	0
1	Cluster_78181	281.8	313.06	426.96	0	0	0	0	0	0	0	0
1	Cluster_88680	15.16	10.12	6.62	2.89	1.98	0.71	0	0.14	0.41	1.11	1.69
1	Cluster_93093	8.28	3.03	3.62	0.58	1.47	1.16	0	0	0	0.51	0
1	Cluster_70354	46.36	62.06	77	0.67	0.64	0.3	0.2	0.07	0.3	0	0
1	Cluster_54491	3.02	34.23	43.54	0	0.17	0	0.04	0	0	0.05	0
1	Cluster_71511	9.99	2	3.14	0.98	0.61	0.4	0.27	0	0.26	0	0.35
1	Cluster_47776	6.2	2.74	2.43	0.03	1.5	1.08	0	0	0	0	0
1	Cluster_46350	43.34	27.59	32.91	0	0	0	0	0	0	0	0
1	Cluster_63992	5.39	26.39	18.88	2.49	2.39	1.23	1.01	0.89	0.93	0.74	1.08
1	Cluster_79129	9.17	3.48	6.34	0	0.37	0	0	0	0.81	0.7	0
1	Cluster_45901	2.01	9.74	5.66	0.12	0.21	0	0.04	0	0	0.14	0
1	Cluster_56123	59.96	65.96	65.08	3.75	1.71	3.81	0.17	0.48	0.42	0.07	0.91
1	Cluster_43713	6.09	37.06	25.46	0.67	0.71	0.7	0	0	0	0	0
1	Cluster_2809	33.53	35.44	36.85	2.41	2.62	2.1	3.48	3.23	1.01	1.11	1.45
1	Cluster_80788	30.97	37.49	41.09	2.27	3.43	2.42	0	0.46	0	0	0.19
1	Cluster_49958	39.29	33.92	40.69	0	0.8	0.23	0	0	0	0	0
1	Cluster_67234	6.82	9.24	7.66	0	0	0	0.06	0	0	0	0
4	Cluster_35421	2.07	0.85	1.07	1.78	1.19	2.92	1.75	1.32	11.62	11.19	14.65
3	Cluster_75256	0	1.95	1.71	0	2.47	0	39.85	21.12	1.71	0	0
1	Cluster_90751	23.44	21.6	19.49	1.73	2.87	3.19	3.1	1.7	2.24	3.78	1.5
1	Cluster_71140	4.11	20.13	18.68	1.73	0.88	1.92	0.89	0.81	1.34	2.36	1.87
4	Cluster_92716	3.79	4.97	3.79	2.51	0.57	0.89	1.94	2.23	30.69	35.06	33.52
1	Cluster_70374	17.01	7.96	13.26	1.41	0.4	1.2	0	0	0	0	0
1	Cluster_46604	14.88	6.19	7.4	1.44	0.89	0.96	0.04	0.11	0.04	0	0
1	Cluster_75120	16.33	20.64	18.94	0.83	0.73	0.87	0.08	0	0.4	0.38	0.08
1	Cluster_63488	5.77	3.33	2.51	0.46	0.99	1.07	1.06	0.59	0	0.08	0.15
1	Cluster_69902	10.78	2.39	4.12	2.15	1.93	2.13	0.14	0.5	1.34	1.3	1.58
1	Cluster_58905	3.65	19.6	18.13	0.24	0.1	0.15	0.05	0	0	0	0
1	Cluster_79788	26.32	34.1	41.01	2.81	3.21	3.76	1.89	2.94	0.35	0.27	0.54
1	Cluster_33306	23.3	24.18	22.59	2.2	2.42	1.16	0.08	0.17	0	0	0
1	Cluster_87035	25.4	32.03	29.44	1.55	3.55	2.03	1.67	4.07	2.81	2.14	4.45
1	Cluster_79065	3.04	4.85	3.6	0.54	0.09	0.09	0	0.09	1.21	0.27	0.54
1	Cluster_88515	7.87	3.37	3.2	1.28	0.67	0.61	0.35	1.35	0.38	1.13	0.37
1	Cluster_85830	17.53	13.3	17.25	1.1	1.91	0.96	0.36	0	0.12	0	0.12
1	Cluster_66633	33.55	29.86	43.37	0.12	0.06	0.12	0.06	0	0	0	0.12
1	Cluster_61349	5.86	4.07	4.86	0.12	0.34	0.61	0.36	0	0	0	0.22
3	Cluster_84412	0	0	0	0	0	0	12.37	8.33	0	0	0
1	Cluster_48613	5.41	18.08	18.75	0.65	0	0	0	0	0.26	0	0.34
1	Cluster_60700	2.29	3.47	4.2	0.41	0	0	0	0	0	0.26	0
1	Cluster_65556	123.46	112.07	111.74	4.21	5.76	5.98	0.12	0	0	0	0
1	Cluster_50090	5.12	10.14	10.81	1.33	1.88	1.27	0.64	0.2	0.65	0.57	0.74
1	Cluster_41412	10.59	8.6	9.09	1.65	2.38	1.35	0.78	0.14	0.05	0	0.22
1	Cluster_94554	33.18	18.47	28.62	0.83	1.07	0.53	0	0	0.74	0.74	0.51
1	Cluster_57482	7.65	5.5	6.6	0.43	1.68	0.1	0	0.15	0	0	0
1	Cluster_58997	27.82	28.99	24.24	0	0.1	0.29	0.24	0	0	0	0.05
1	Cluster_64626	29.87	33.6	32.99	1.29	1.57	1.69	0.56	0	0	0.13	0.17
1	Cluster_61170	2.94	4.66	3.42	0.41	0.33	0	0.09	0.23	0	0	0
1	Cluster_75740	33.7	28.64	28.66	0.73	0.28	1.14	0.31	0.15	0.15	0.38	0
1	Cluster_73062	2.04	8.37	11.51	0.07	0.14	0.22	0.26	0	0.11	0.26	0
1	Cluster_42526	24.83	21.32	24.05	3.66	2.38	1.93	0.29	0	0	0.19	0
1	Cluster_84686	20.35	23	26.91	1.19	2.05	3.45	3.03	4.04	3.46	1.74	2.71
1	Cluster_59384	22.61	32.23	21.34	0.45	0.78	0.15	0.1	0	0.14	0	0.05
1	Cluster_79370	3.78	3.72	2.73	0.18	0.18	0.26	0	0.44	0	0	0
1	Cluster_56997	5.37	21.44	17.18	0.62	0.14	0.14	0	0	0	0.1	0
1	Cluster_80352	16.43	17.7	17.91	1.21	0	0.09	0	0	0.09	0.09	0
1	Cluster_45273	5.6	6.16	16.56	0.29	1.07	0	0	0	0.07	0.04	0.13
1	Cluster_56883	2.4	2.18	2.84	0.34	0.17	0.28	0.06	0	0	0	0.08
1	Cluster_57064	8.52	6.48	6.95	1.83	1.86	0.44	0.16	0.16	0.56	0.15	0
1	Cluster_55640	15.98	16.37	15.49	0.56	1.15	0.76	0	0	0.07	0.24	0.14
1	Cluster_87486	3.91	6.05	9.25	1.61	0.06	0.16	0	0	0	0	0
1	Cluster_90115	9.73	15.68	13.96	0.16	0.48	0	0	0	0	0	0
1	Cluster_87632	20.66	27.61	26.56	2.82	2.76	3.42	0.8	0.66	0	0.13	0.79
1	Cluster_85040	9.68	2.52	5.78	0.46	1.14	1.97	0.41	0.71	0.82	0.45	0.74
1	Cluster_90228	9.25	6.49	8.87	0.14	0.62	0	0	0	0	0	0
1	Cluster_81924	21.59	15.6	17.26	3.06	1.62	1.58	0	0.69	2.27	1.76	0.93
1	Cluster_67506	22.59	14.34	18.38	3.37	0.39	1.24	1.35	2.24	0.9	1.35	2.25
1	Cluster_64061	11.19	7.54	10.74	0.9	0.82	1.39	0.22	0	0.11	0.23	0.17
1	Cluster_1614	6.8	4.02	4.83	1.09	1.72	0.62	0.59	0.47	0.13	0.1	0.13
1	Cluster_88063	22.69	18.25	17	0.48	1.52	0.61	0	0	2.76	1.31	1.61
1	Cluster_64337	9.58	20.11	16.29	1.14	0.49	0.42	0.28	0	0	0	0
1	Cluster_61132	50.66	60.31	48.96	2.45	5.14	2.79	0.31	0	0.15	0.47	0.17
1	Cluster_48904	4.2	6.83	8.16	1.04	0.8	1.08	0.11	0.15	0.27	0.47	1.22
1	Cluster_44985	3.86	3.09	2.03	0.59	0.75	0.62	0	0.96	0.03	0	0
1	Cluster_72444	2.92	4.06	7.1	0.37	0	1.37	0	0.06	0	0.12	0
3	Cluster_53051	1.26	0.5	0.78	2.96	2.94	1.62	16.39	3.72	2.27	1.5	1.41
1	Cluster_88092	19.47	21.81	30.15	0.89	1.75	1.32	1.09	1.51	0.26	1.35	0.97
1	Cluster_57422	8.2	8.24	6.21	0.05	0.33	0.66	0	0.37	0.79	0.87	1.15
1	Cluster_57929	21.57	31.92	41.7	2.44	3.26	1.77	3.98	1.85	1.91	2.43	1.14
1	Cluster_75934	21.77	10.56	7.57	3.53	2.72	2.25	0	0	0	0.52	0
1	Cluster_54818	7.01	5.31	6.06	1.16	1.63	1.82	1.77	0.35	0.61	0.41	0.09
1	Cluster_49189	49.14	87.32	91.63	2.26	2.52	1.01	0	0	3.13	3.85	5.49
1	Cluster_83601	8.17	20.3	28.55	1.06	0.73	0.94	0.21	0	0.91	2.19	1.79
1	Cluster_44629	7.01	5.84	6.57	0.4	1.52	0.17	0.41	0	0	0	0
1	Cluster_81686	11.05	12.44	10.94	1.37	1.73	1.06	0	0.1	0	0.1	0.1
1	Cluster_53707	5.29	5.76	4.82	0.62	0	0.48	0.36	0.41	0.22	0	0
1	Cluster_76399	17.12	18.31	19.36	2.9	2.21	2.38	0.24	0.08	0	0	0
1	Cluster_78752	24.21	27.12	26.57	1.03	0.64	1.48	3.51	3.91	0.76	0.68	1.71
3	Cluster_67634	1.95	1.51	0.92	2.04	1.99	0	25.85	2.38	0	0	1.62
1	Cluster_64003	14.11	15.49	11.36	1.77	0.84	1.17	0	0.15	0.11	0.11	0.23
1	Cluster_53662	6.87	6.57	5.8	1.76	1.67	0.98	0.37	0.06	0.06	0.63	0.54
3	Cluster_64681	2.5	0.74	0.9	1.71	2	1.39	7.05	25.3	2.33	2.25	3.36
1	Cluster_51087	10.99	17.64	21.86	1.55	2.33	0.42	0.79	0.41	1.61	1.39	1.26
1	Cluster_41321	12.04	9.11	9.87	1.07	1.42	0.41	0.4	0.06	0.12	0.03	0.16
1	Cluster_40641	3.2	4.27	4.88	1.08	1.18	1.26	0.56	0.04	0.29	0.6	0.57
1	Cluster_96178	2.02	5.65	2.87	1.3	0	0.8	0	0	0.35	0	0
1	Cluster_48027	6.09	3.84	3.51	0.81	1.6	0.81	0.62	0.33	0.17	0	0.06
3	Cluster_50511	0	0	0.69	0	0	0	3.77	3.57	0.23	0	0
1	Cluster_59904	6.89	6.03	6.19	1.38	1.38	1.24	1.73	0.33	0.31	0.75	0.5
3	Cluster_58318	2.8	1.21	2.82	1.34	0.71	0.76	17.73	12.88	2.11	0	0
1	Cluster_77561	39.74	35.74	35.66	3.44	1.98	1.34	0	0	0	1.57	0
1	Cluster_86456	2.61	2.69	3.01	0	0	0	0.43	0	0.28	0.18	0
1	Cluster_58348	6.69	10.68	12.48	0.43	0	0.18	0	0	0.11	0.15	0.05
1	Cluster_55543	5.55	7.79	8.37	0.46	0.45	1.32	0	0.13	0	0.05	0.21
1	Cluster_33220	6.55	7.71	7.52	0.89	1.91	1.73	0	0	0	0	0
3	Cluster_84548	0	0	0.58	0.4	0.76	0.65	2.47	2.05	0	0.26	0.63
1	Cluster_82374	5.45	5.4	4.49	0.1	0.2	0.1	0	0	0	0	0
1	Cluster_75656	7.69	22.1	20.18	0	0	3.56	0.28	0	0	0	0
1	Cluster_83778	5.06	4.08	6.17	0	0.11	0.11	0	0	0	0	0
1	Cluster_34227	6.23	4.5	4.59	0	0	0.07	0.04	0.04	0.06	0	0.04
1	Cluster_48796	19.16	11.05	13.48	0.2	0	0	0.11	0	2.23	1.61	2.08
3	Cluster_78267	0.73	0	3.39	0	0	0	5.66	24.26	1.47	0	0.82
1	Cluster_61772	2.06	3.29	4.47	0.29	0.72	0.49	0	0.38	0.21	0.2	0
3	Cluster_68529	0	0	0	0	0	0	3.07	7.26	0	0.72	0
3	Cluster_47138	1.62	2.04	0.77	3.35	2.48	1.08	23.73	2.75	1.7	0	1.48
1	Cluster_37702	7.55	6.01	4.97	1.26	1.04	1.04	0.51	0.22	0.13	0.13	0.11
1	Cluster_52552	9.98	6.57	11.42	0.33	0.21	0.8	0	1.05	0.65	0	1.1
1	Cluster_82943	5.35	4.85	5.52	0.45	0	0.93	0.79	0.42	0.47	0.29	0.35
3	Cluster_69473	0.4	0.98	0.69	1.25	1.78	1.44	7.15	3.57	1.15	0.97	0.79
3	Cluster_68302	6.43	6.44	7.75	6.23	9.94	7.73	119.64	7.54	2.26	1.33	5.83
1	Cluster_75974	24.49	40.17	45.9	0.55	0.31	0.31	0.16	0	3.85	3.36	3.76
4	Cluster_82492	2.17	2.47	0.65	0.49	1.05	0.35	0.34	0	33.1	34.18	20.23
1	Cluster_45128	5.44	6.17	4.52	0	0	0.03	0	0	0	0	0
1	Cluster_55192	13.33	8.26	9.72	1.66	1.33	2.07	0	0.14	0.42	0.57	0.83
1	Cluster_91358	3.24	7.37	11.05	0.67	0.87	2.12	0	0	0	0	0
1	Cluster_96044	4.05	8.64	4.96	1.19	0.39	1.12	0	0	0.69	0.68	1.43
1	Cluster_73572	12.67	17.83	18.62	0.63	0.21	0.37	0	0	0	0	0
3	Cluster_63332	0	2.7	0	0	0	1.71	20.72	8.15	0	0	0
4	Cluster_89758	9.08	8.28	7.9	3.18	2.02	2.94	10.46	13.74	749.19	552.28	442.39
1	Cluster_65903	2.66	3.46	7.57	0	0	0.23	0	0	0	0	0
3	Cluster_58612	1.7	0.06	0	1	0	0	10.74	2.16	0	0	1.93
1	Cluster_61847	5.73	12.44	10.52	2.1	0.57	2.12	0	1.14	0.24	0	0.5
1	Cluster_57836	4.43	4.28	3.23	1.21	0.83	0.59	0	0	0	0	0.62
1	Cluster_58797	3.75	7.58	7.66	0.45	1.61	1.18	0	0.15	0.23	0.18	0
3	Cluster_86078	3.09	2.08	3.26	1.83	3.47	1.91	24.01	4.31	2.19	2.38	3.97
3	Cluster_33017	1.17	1.43	1.84	0.95	1.41	1.33	8.3	4.59	1.09	0.88	1.28
1	Cluster_70716	4.61	5.46	4.75	1.15	0.4	0.47	0.67	0.4	0.07	0.2	0
4	Cluster_33169	4.15	2.65	3.14	3.61	3.84	2.43	3.28	4.92	43.81	46.35	64.35
1	Cluster_73373	3.48	6.79	5.35	0.44	0.8	0.29	0	0	0.21	0	0.07
3	Cluster_62693	1.64	2.09	3.22	5.06	3.54	2.85	37.49	2.08	0.42	0.38	1.09
1	Cluster_64083	2.67	3.23	5.41	0.7	0.52	0	1.28	0	0.16	0	1.46
3	Cluster_55560	1.23	0.03	0	0	0.93	1.11	6.19	9.55	0.79	1.14	0
1	Cluster_45025	3.36	3.71	2.3	0.7	0.38	0.49	0.07	0	0.03	0	0.11
1	Cluster_35039	3.72	8.5	5.13	1.91	1.25	1.99	0	0	0.88	0.73	0.58
3	Cluster_44231	1.57	2.32	1.45	1.85	1.06	2.26	5.21	12.4	0.54	1.03	0.46
1	Cluster_19483	6.44	4.23	5.75	0.42	0.25	0.62	0	0.69	0.1	0.28	0.37
1	Cluster_58808	24.53	40.69	39.03	3.72	3.11	4.72	0	0.14	0	0	0
1	Cluster_72077	10.86	16.73	13.51	1.99	1.47	1.48	2.39	1.26	2.06	0.78	1.29
1	Cluster_80687	4.65	4.82	7.02	0	0.18	0.85	0.09	0	0	0	0
1	Cluster_4006	3.3	3.15	4.57	0.73	0.47	0.13	0	0.53	0	0.04	0
3	Cluster_78796	0.74	1.5	1.48	0	0	0	6.46	2.99	0	0	0
1	Cluster_63260	39.22	52.25	51.94	3.7	4.17	2.7	0.38	0.05	2.17	1.49	0.94
1	Cluster_75896	7.99	2.32	2.81	0.62	0	0.28	0	0	0.11	0.24	0.16
1	Cluster_3397	4.13	4.56	5.23	0.08	0.15	0.15	0.04	0.05	0.05	0.02	0.06
1	Cluster_29194	3.19	6.81	6.05	0.48	0.58	1.1	0.7	1.47	0.49	1.07	0.82
1	Cluster_73988	5.81	6.78	8.18	1.25	0.95	1.39	0	0	0.07	0	0.15
3	Cluster_64209	2.76	2.61	1.61	5.9	3.42	5.13	8.9	49.21	2.41	2.84	1.3
3	Cluster_86451	0.92	0	0	0	0	0	2.23	3.94	0	0	0.4
3	Cluster_30803	0.46	0.02	0	0.76	0.18	0.2	3.61	2.84	0	0.67	0.09
1	Cluster_78004	6.15	11.72	20.15	0	1.08	0.37	0	0	0	0	0
1	Cluster_56344	29.69	44.73	27.13	1.68	0	2.17	2.57	3.33	1.66	0	1.46
3	Cluster_77542	0.4	1.94	0	0.99	0	0	8.6	3.29	1.06	0.74	0.16
3	Cluster_64244	1.29	0.77	0	1.97	0	0.65	11.68	7.48	1.31	0	0
2	Cluster_63684	2.32	2.23	2.24	10.54	9.87	7.26	1.51	1.82	0.74	0.5	0.17
1	Cluster_87805	3.14	2.79	2.43	0	0.39	0.39	0.27	0.26	0	0	0
3	Cluster_63837	0.74	0.55	0.47	0	0.55	0.36	2.94	4.21	0.41	0.51	0
1	Cluster_2671	5.24	7.45	10.6	0.19	0.11	0.37	0.01	0	0	0	0
3	Cluster_52966	1.64	0	0	1.66	0	0	15.05	6.06	1.5	0	0.76
3	Cluster_75272	4.04	0.6	2.09	4.32	1.06	1.91	27.61	10.13	0.68	0.44	0.89
3	Cluster_40850	1.11	0	0.62	2.03	1.73	2.21	31.47	22.09	1.5	2.54	2.9
1	Cluster_92221	4.68	5.53	5.9	0.43	0	0.64	0	0.19	0	0.28	0.22
1	Cluster_40406	2.98	3.95	3.15	0.65	0.68	0.47	0	0	0.1	0	0
3	Cluster_64284	4.94	3.85	5.09	12.26	15.65	7.98	301.7	21.21	5.18	5.74	7.38
1	Cluster_45572	7.06	8.97	5.98	0.73	1.69	1.12	0	0	0	0	0.04
3	Cluster_61627	0.61	0	0	0	0	0	16.42	7.06	0	1.85	1.05
1	Cluster_93640	13.13	13.08	11.2	0.24	0	0	0	0	0	0	0
1	Cluster_52936	6.37	6.06	7.6	1.19	1.2	1.82	0	0.31	0.3	0.31	0.32
1	Cluster_91920	5.8	8.14	6.51	0.58	1.39	0.94	1.93	1.71	0	0	0
1	Cluster_82276	2.38	3.26	3.09	0.1	0.3	0.6	0	0.3	0	0.1	0
1	Cluster_78404	16.85	19.92	18.44	0	0	0	0	0.1	0.08	0	0
3	Cluster_64625	0.37	0	0	0	1.3	0	23.81	12.02	2.95	0	2.2
1	Cluster_58239	3.64	2.36	4.43	0	0	0.23	0	0	0.51	0	0.4
3	Cluster_64974	0	0.36	0.1	0.86	0.47	1.52	7.29	9.54	0.85	1.91	1.7
3	Cluster_63386	0	1.22	0	2.49	0	0.55	23.78	11.03	3.81	1.79	0
4	Cluster_93332	0.54	0	0	0	0.26	0	0	0	30.57	21.27	33.37
3	Cluster_66662	0.34	1.76	2.07	1.02	2.06	2.02	6.5	12.17	2.32	2.52	1.33
3	Cluster_90076	0.94	0	0.62	2.91	2.06	2.18	53.09	26.41	3.55	4.4	2.11
2	Cluster_90553	0.53	0.8	0.38	3.93	2.87	2.54	0.81	0.96	0.36	0.2	0.23
1	Cluster_60276	89.03	45.82	67.58	2.87	5.25	1.7	2.34	1.09	0.34	0.26	0.36
3	Cluster_58451	0.92	0.49	0	0	0.36	0.77	4.71	5.55	0.47	0	0.57
3	Cluster_42425	0.16	0.09	0.22	5.29	3.43	4.03	41.72	43.1	2.23	2.02	2.11
1	Cluster_68243	6.66	6.43	8.44	0.64	0.3	0	1.25	0	0.93	0.63	0.24
3	Cluster_55058	1.37	0.83	0.62	1.67	0	0	8.95	4.28	0	0.22	0.78
4	Cluster_52498	1.57	0.52	0.7	0.06	0.2	0.78	2.48	1.58	16.84	14.74	24.41
1	Cluster_85142	3.91	3.62	5.3	0	0	0.11	0	0	0	0	0
1	Cluster_94255	21.62	34.49	22.33	0	0	0	0	0	0	0	0
3	Cluster_80603	0	0	0	0	0	0	5.25	12.08	0.01	1.74	0
4	Cluster_59538	0.76	0.67	0.29	1.52	2.48	1	1.55	6.21	59.98	48.83	54.53
3	Cluster_34669	1.98	0.95	0.63	1.34	1.81	0.54	8.97	3.3	0	2.05	1.34
4	Cluster_42927	0.28	0.63	1.58	0.04	0	0.07	1.76	0.51	12.62	16.39	5.98
1	Cluster_86873	4.57	4.49	5.14	0.51	0.38	0.38	0	0	0	0.25	0
1	Cluster_86285	3.24	3.04	4.12	0.49	0.84	0.36	0	0	0	0.24	0
1	Cluster_48368	9.77	7.14	13.65	0	0	0	0	0	0	0	0
1	Cluster_65573	3.64	9.26	8.52	0.53	0	2.12	0.25	0.35	0	0	0.28
3	Cluster_75630	0	0	0	0	0.14	0	11.05	2.74	0	1.46	0.59
3	Cluster_47348	0.6	0	0	0.48	0.28	0.34	13.07	7.94	1.84	0.55	1.64
3	Cluster_56395	0.07	0.21	0.77	0	0.51	0.7	6.81	3.69	0.97	1	0.51
1	Cluster_73365	2.54	5.48	2.6	0.78	1.35	1.13	1.04	0	0.77	0.36	0.21
1	Cluster_12529	3.17	4.1	3.6	0.73	0.53	0.57	0.45	0.87	0.37	0.46	0.35
3	Cluster_87617	4.27	3.8	3.32	1.2	2.88	1.57	7.71	36.24	2.9	2.98	0.79
1	Cluster_39763	4.03	5.91	6.27	1.22	1.2	0.92	0.03	0	0.03	0.03	0.03
4	Cluster_92906	0.94	0.19	0.58	0	0.2	0.78	1.21	1.58	5.55	6.05	4.25
4	Cluster_86616	0	0.12	0.36	0.03	0.12	0	0.57	1.7	23.2	35.24	16.16
3	Cluster_46842	0	0.22	0.07	0	0	0	2.82	3.07	0	0	0
3	Cluster_44593	1.19	0	0.13	0	0.11	0	5.71	2.23	0.39	0	0.81
1	Cluster_85592	4.13	2.81	2.38	0.36	0.58	0.47	0.83	0.7	0.79	1.04	0.94
4	Cluster_77586	7.67	1.02	0	0	0	0.05	1.58	0.74	675.6	301.78	395.32
1	Cluster_66508	5.94	6.09	3.66	0.54	1.18	0.48	0	0	0	0	0
3	Cluster_60399	0	0	0	0	0	0	5.18	4.01	0	0	0
3	Cluster_69466	0	0	0.22	0	0	0	2.7	2.04	0.47	0.35	0.51
3	Cluster_54950	0	0	0.33	0	0.07	0	20.81	2.12	0.11	1.89	0
1	Cluster_40017	4.46	2.03	3.83	0.57	0.39	0.6	0	0.16	0.13	0.06	0.31
1	Cluster_15409	3.01	3.72	3.25	1.07	0.99	1.16	0.35	0.31	0.27	0.24	0.2
3	Cluster_56199	2.56	1.58	0	0.32	2.31	0	16.38	12.82	1.24	0	0
1	Cluster_55692	6.7	8.32	10.31	0	0.08	0	0.04	0	0	0	0
4	Cluster_83141	0.93	0.71	1.39	0.41	0.38	0.26	0	0.8	3.75	9	9.31
1	Cluster_33800	6.54	4.13	4.25	0.84	0.61	1.11	0.29	0	0	0	0
1	Cluster_59180	5.93	10.27	8.11	1.34	0.2	0	0.68	0.29	0.61	1.55	0
3	Cluster_72615	0.09	0.44	0	0.75	1.82	0.78	24.58	7.1	1.66	1.62	2.35
3	Cluster_34034	0.1	0.37	0.28	1.93	1.58	2.17	29.47	16.75	2.35	1.99	3.11
4	Cluster_71261	1.04	2.82	2.83	3.52	4.07	2.6	1.91	1.36	55.53	56.11	35.37
1	Cluster_32362	5.9	6.91	4.64	1.39	1.44	1.27	0.57	0.68	1.45	1.1	1.22
4	Cluster_79266	0.42	0.51	1.03	0.45	0.97	0.18	0.71	0.44	21.53	21.82	24.78
1	Cluster_30556	9.21	8.25	10.4	0.52	2.14	1.48	0	0	0.74	0	0.64
3	Cluster_60104	0	0	0	0	0.32	0	4.37	13.06	1.21	0	0
1	Cluster_77966	5.97	7.1	7.86	0	0.23	0.52	0	0	0	0	0
3	Cluster_82121	0.39	0.91	1.28	1.53	1.2	1.46	3.8	6.58	0.93	0.74	0
1	Cluster_84946	6.68	5	9.31	1.03	1.69	1.13	1.94	0.9	0.98	1.24	1.47
3	Cluster_60513	0.75	0	0.19	0	0.39	0.07	2.5	3.06	0.72	0.87	0.12
1	Cluster_24698	2.64	3.77	4	0.27	0.27	0.43	0.15	0.2	0	0.02	0.02
4	Cluster_74163	0	0	0	0.21	0.15	0.07	1.25	0	94.4	66.03	66.31
1	Cluster_10439	3.07	3.38	4.88	0.69	0.58	0.5	0.09	0.42	0.21	0.05	0.19
1	Cluster_10261	2.78	2.63	3.18	0.96	0.53	0.14	0	0.12	0	0	0
1	Cluster_91191	3.76	5.61	2.37	0	0	0	0	0	0	0.3	0
3	Cluster_54561	0.55	0.35	0.37	2.57	4.33	4.2	33.01	10.61	0.86	0.96	1.97
1	Cluster_17562	2.07	2.36	2.78	0.55	0.4	0.23	0.07	0.45	0	0.17	0
2	Cluster_24564	0.82	1.14	1.31	4.68	3.23	5.26	0.77	0.94	0.27	0.37	1.34
3	Cluster_44881	0	0	0	0	0	0	4.52	3.99	0	0	0
3	Cluster_82791	0	0	0	0	0	0	5.22	12.42	0	2.54	0
3	Cluster_85914	2.84	2.87	1.73	2.3	2.85	2.02	14.44	10.11	1.83	2.48	1.79
1	Cluster_69893	10.66	11.55	9.57	1.22	1.85	0.51	0.18	0.27	0.29	0.05	0.09
4	Cluster_87682	0	0	0	0	0	0	0	0	8.62	7.96	10.16
1	Cluster_40654	3.79	4.29	4.28	0	0.12	0	0.03	0.12	0.09	0.31	0.25
3	Cluster_20607	0.9	0.67	0.78	0.41	0.55	0.6	6.45	2.39	0.37	0.29	0.7
1	Cluster_61783	2.91	5.99	4.63	0.91	1.4	0	0	0	0	0	0
1	Cluster_68721	5.61	8.97	7.52	1.29	1.01	0.39	0.72	0.36	0.8	0.53	0.96
1	Cluster_36602	2.59	4.61	3.72	1.19	1.03	0.44	0	1.36	0.57	1.03	0.46
3	Cluster_44987	0	0.32	0	0	0.56	0.16	9.97	5.88	0	0	0
4	Cluster_61923	0.75	2.45	1.16	0.83	3.79	1.13	0	1.14	13.08	64.74	13.98
4	Cluster_48778	0.58	0.8	0.77	0.77	1.1	0.38	0.34	0.45	3.84	3.53	2.38
3	Cluster_45402	2.33	2.14	0	0	0	3.41	90.26	5.57	0.2	0	3.7
4	Cluster_86218	0.49	0.27	0	0.75	0.22	0	5.52	7.69	370.55	544.12	428.89
3	Cluster_87799	0	0	1.25	0	1.41	0	8.1	4.98	0	0.96	0
4	Cluster_55798	0.44	0.21	0.22	0.06	0	0.19	11.25	20.02	886.33	884.43	849.96
1	Cluster_59936	2.79	3.03	3.2	0.1	0.1	0.46	0.2	0	0	0	0.1
1	Cluster_91175	48.05	53.65	44.96	4.08	6.11	3.71	3.75	2.18	2.92	4.57	4.89
3	Cluster_59103	0	0	0	0	0	0.25	7.92	9.11	0	0	1.54
3	Cluster_84621	1.82	2.42	1.29	2.11	3.41	3.62	30.98	5.36	2.32	0.88	2.05
3	Cluster_33136	0	0.02	0	0.28	0.43	0.21	2.82	3.12	0.69	0.79	0
3	Cluster_34880	0.05	0	0	0	1.47	0	13.46	4.46	0.88	0	0
3	Cluster_59273	3.15	1.09	1.74	0.97	2.57	3.35	28.27	17.06	3.13	1.62	4.22
3	Cluster_90946	0.33	0	0.34	1.77	1.9	3.1	74.49	15.49	2.95	0.84	4.79
3	Cluster_58189	0	0	0	0	0	0	13.12	7.19	1.4	0	0
1	Cluster_45366	2.6	3.86	3.13	0.74	1.01	0.53	0.84	0.94	0.31	0.76	0.72
3	Cluster_87370	0.93	0	0	0.98	0	1.94	18.67	3.88	2.86	1	3.02
1	Cluster_73607	129.37	131.54	138.11	1.17	2.46	2.03	0.19	0.51	0.07	0.07	0
4	Cluster_71119	1.47	1.81	2.97	1.65	0	1.58	2.56	0	18.01	20.78	26.04
3	Cluster_80167	0.9	0.36	0.59	0.58	0.99	0.35	5.07	2.77	0.26	0	0.19
1	Cluster_579	2.82	3.46	2.96	1.05	0.7	0.76	0.6	0.87	0.51	0.43	0.53
1	Cluster_90316	25.11	19.75	14.86	2.69	3.44	1.94	0	0	0	0	0
1	Cluster_49313	7.88	2.56	4.86	1.83	0.82	1.27	0	0.97	0.28	0.44	0.29
1	Cluster_69224	4.4	5.6	7.18	0	0	0	0	0	0	0	0
3	Cluster_92289	1.06	1.52	1.14	2.3	2.32	3.67	9.56	79.09	6.75	1.46	2.65
3	Cluster_42652	1.09	0.87	0.5	0.45	0.73	0.47	3.72	2.31	1	0.26	0.52
3	Cluster_15601	0.63	0.54	0.54	0.95	0.86	1.35	3.05	4.67	0.79	0.79	0.66
1	Cluster_31685	6.81	7.87	7.96	0.42	1.42	0.42	0.78	0.39	0.29	0.3	0.82
1	Cluster_83836	5.57	2.76	2.77	0	0	0.81	0	0	0	0	0.01
4	Cluster_57663	1.28	0	1.88	1.14	2.22	2.82	4.03	2.54	25.53	27.57	21.44
1	Cluster_78571	6.69	5.07	5.43	0.57	0.4	1.35	0	0.16	0.21	0.5	0.12
3	Cluster_54323	2.47	0.8	0	0.93	0	0	52.64	11.67	1.01	3.67	0.11
3	Cluster_33512	0	0.24	0.06	0.71	0.31	0.76	2.34	2.63	0.71	0.44	0.48
3	Cluster_41485	0.54	0.61	0.68	0.71	0.61	0.78	2.89	2.19	0.73	0.73	0.84
3	Cluster_44913	0.43	0.33	0.6	2.85	3.29	3.95	32.65	3.18	2.12	2.24	3.04
4	Cluster_87050	0	0	0	0	0	0	0	0	7	34.45	50.88
2	Cluster_56518	1.08	0.88	1.07	4.1	2.29	4.97	0.11	0.78	0.65	0.73	0.68
3	Cluster_42580	0	0.26	0.15	2.22	1.69	0.43	21.64	9.76	2.23	3.29	1.15
3	Cluster_81496	2.27	1.12	1.07	1.68	1.73	0.86	9.19	41.09	2.58	4.38	1.89
1	Cluster_92099	4.88	6.06	6.77	1.09	0.1	0.71	0	0	0.02	0.69	0.58
4	Cluster_80566	0	0.51	0.94	0.06	0.45	1.21	0.65	0.94	8.24	7.51	10.12
1	Cluster_57982	17.66	12.5	13.61	2.33	2.84	2.87	0.58	0.37	1.01	0.37	0.35
4	Cluster_83229	0	0	0	0.15	0.43	0	0	0	8.6	7.93	10.2
4	Cluster_83349	0.54	0	0	3.28	0.23	0.76	3	11.99	2725	3447.48	2919.67
1	Cluster_40955	18.47	20.25	15.7	0.39	0	0.63	0	0	0.52	0	0.6
4	Cluster_80431	0.79	1.06	0	0	0	0.09	0.09	0	6.96	5.91	2.32
3	Cluster_71941	0.36	0.71	0.43	0.93	1.37	0.84	8.62	11.58	1.05	1.02	1.07
3	Cluster_72466	2.29	1.49	2.05	3.14	2.03	5.59	11.82	123.71	0.97	5.87	1.22
1	Cluster_18878	3.05	2.63	2.99	0.55	0.08	0.72	0	0.87	0.48	0.41	0.48
4	Cluster_78780	0.02	0.15	0	0.59	0.42	0.89	13.9	13.82	653.69	1154.57	1158.64
4	Cluster_53787	0.36	0.18	0.31	0	0	1.02	1.61	0.69	6.94	3.6	3.89
3	Cluster_39218	0.32	0.96	0.56	0.18	0.31	0.64	2.47	3.62	0.6	0.68	0.92
1	Cluster_65299	2.3	4.13	3.1	0.35	0.34	0.86	0.4	0	0	0	0
2	Cluster_70709	1.85	1.86	0	7.84	5.77	6.31	0	1.38	0	0	0
4	Cluster_75893	0	0	0	0.59	0	0.89	1.35	3.01	4.99	21.91	3.58
4	Cluster_39613	0.63	0.88	0.87	0	0.23	0.15	1	1.98	5.44	3.92	8.55
1	Cluster_31199	2.05	2.36	3.35	0.3	0.46	0.33	0.06	0.09	0.02	0.04	0.03
3	Cluster_39860	0.58	0.03	0.22	0.64	0.86	0.9	2.87	2.32	0.43	0.75	0.39
1	Cluster_87884	694.24	1148.52	1407.78	1.23	0.94	0.67	0.68	0	0	0.66	0.67
4	Cluster_31816	0.88	0.65	0.68	0.72	0.96	1.25	1.17	0.45	3.66	4.05	5.76
3	Cluster_61915	0	0	0	0	0	0	19.71	9.5	0	0	0
3	Cluster_74553	0.28	0.9	0.43	0.67	2.14	2.66	29.25	6.35	2.11	3.23	2.68
4	Cluster_93256	0	0.62	0.43	0.22	0.22	0.22	0	0.62	4.11	9.37	10.83
3	Cluster_84813	0	0	0	0	0	0	34.18	15.41	0	0	0
3	Cluster_49031	0.26	0.29	0.48	0.66	0.53	1.51	5.71	4.19	1.45	0.83	1.38
4	Cluster_31948	0.27	0.44	0.31	0.32	0.2	0.52	0.97	0.76	4.67	3.67	7.45
1	Cluster_10227	6.66	6.95	9.75	0.97	0.65	0.71	0.1	0.37	0.59	0.29	0.61
3	Cluster_79363	0.23	0.17	1.19	0	0	0.23	35.52	9.15	0.16	1.48	1.26
3	Cluster_71890	0	0	0	0.39	0.69	0	6.06	5.4	0	0	0
4	Cluster_91133	0.28	0	0.3	0	0	0	2.56	8.24	139.75	134.51	112.73
1	Cluster_94159	4.03	5.84	3.53	1.31	1.06	0.47	0	0	0	0	0
3	Cluster_42961	0.33	0.37	0.41	0.82	0.22	0.57	2.34	2.37	0.46	0.27	0.72
3	Cluster_34576	0.81	1.06	0.75	1.73	1.18	1.56	8.77	7.14	0.21	0.4	0.22
4	Cluster_50396	0.57	0.13	0.52	0.29	0.03	1.56	1.14	0.1	7.66	8.76	15.68
3	Cluster_60647	0	3.26	1.64	1.65	1.68	1.24	19.15	15.21	0.56	1.27	0
4	Cluster_45008	0.3	0.31	0	0.7	0	0.11	0	0.51	13.15	24.34	9.64
1	Cluster_6392	3.16	4.78	3.66	1.16	0.55	0.25	0.22	0.53	0.27	0.25	0.45
4	Cluster_6872	0.8	0.75	0.83	0.86	0.46	0.64	0.49	0.47	2.41	2.71	2.25
3	Cluster_46174	0	0	0.28	1.49	1.05	0	29.55	2.47	0.11	0.34	0.67
4	Cluster_78500	0.61	0.67	0.33	0.6	0.64	5.42	1.52	6.44	14.22	76.49	6.53
4	Cluster_80880	1.76	0.97	1.21	0.06	0.46	0.52	0	0.69	7.08	7.24	8.23
3	Cluster_31834	0.41	0.29	0.54	1.93	1.13	1.09	8.31	2.2	0.77	0.92	1.44
3	Cluster_59655	0.29	0.57	0.55	2.9	1.47	2.67	31.44	4.1	0.13	0.34	0.17
3	Cluster_76465	0.18	0.16	0.51	0.93	0.6	0.51	4.91	4.24	0.6	0.46	1.02
4	Cluster_76398	0.52	0.01	0	0	0.16	0	8.1	18.46	1126.18	1253.75	1137.75
3	Cluster_56413	0	0	0	0	0	0	3.4	2.64	0.76	0.29	0.94
4	Cluster_49181	0.53	0.33	0.83	0.45	0.17	0.35	2.33	2.64	12.39	8.12	8.39
4	Cluster_73690	0.7	0.46	0.54	1.83	1.84	1.7	0	0.96	10.97	17.38	15.37
3	Cluster_36471	0.21	0.18	0.33	1.48	1.32	0.94	5.29	2.42	0.44	0.28	0.76
4	Cluster_46889	0.45	0.89	1.07	0.85	0.18	0.38	0.98	2.24	13.21	13.53	6.26
3	Cluster_67282	0.33	0.23	0.2	1.46	0.89	1.36	30.7	18.03	2.02	1.83	3.5
3	Cluster_74861	0	3.52	0	2.45	3.68	3.29	40.21	10.7	0	1.28	4.31
4	Cluster_88521	0	0.26	0	0	0	0	2.34	5.25	91.26	102.19	82.87
4	Cluster_59796	0.68	1.18	1.23	0.27	0.8	1.09	1.3	1.22	2.48	2.48	5.15
4	Cluster_23834	0.77	0.51	0.27	0.75	0.43	0.47	0.71	0.65	6.49	6.33	4.85
3	Cluster_75225	1.31	0.15	0.44	2.08	1.51	4.27	72.19	155.77	10.34	7.93	9.89
4	Cluster_58568	0.51	1.68	1.43	0.67	1.11	0.89	0.95	0.19	10.37	6.87	13.9
3	Cluster_78681	0.5	0.6	0.36	0.93	0.88	1.35	4.88	2.13	1.09	0.4	0.51
3	Cluster_58617	0.94	0	0	0	0.47	0	16.29	7.63	1.39	0	0
4	Cluster_9491	0.49	0.2	0.83	0.64	0.38	0.72	0.33	0.86	7.74	7.86	7.01
3	Cluster_72102	0.47	0.62	0.14	1.81	1.58	2.04	3.68	34.94	4.21	3.87	2.94
4	Cluster_84903	0.11	0.16	0	0.7	0.31	0.4	0.91	2.85	10.08	9.8	18.57
4	Cluster_2874	0.36	0.39	0.23	0.33	0.52	0.32	4.25	9.61	154.73	127.55	120.42
4	Cluster_71561	0.59	1.75	1.24	1.69	1.76	1.75	0.57	1.43	7.47	6.61	6.55
4	Cluster_49703	2.01	1.3	0.46	1.04	1.89	1.21	1.87	1.74	8.91	6.29	5.94
3	Cluster_94083	0	0	0	1.01	3.65	1	26.51	5.64	0.9	0.69	1.86
2	Cluster_33005	0.75	0.56	0.68	2.66	2.38	3.18	0.92	0.99	0.12	0.12	0.1
3	Cluster_69887	0.55	0	0	0.65	1.88	0	5.53	7.43	1.27	0	0
3	Cluster_64031	2.04	2.96	2.7	1.43	2.32	1.42	15.22	0	0	0	2.86
3	Cluster_68232	0.88	0.71	0.91	2.64	2.14	1.59	48.09	2.34	0.78	0.81	0.84
3	Cluster_81265	0.09	0.27	0.9	1.04	0.19	1.58	4.03	8.83	0.36	0.56	0.38
3	Cluster_41325	1.18	1.57	1.31	0.9	1.23	0.96	8.62	7.14	0.71	0.89	0.44
4	Cluster_49193	0.28	0.79	0.66	1.87	0.45	1.12	0.25	1.75	7.47	6.11	11.04
3	Cluster_88753	0.27	0	0.42	0	0	0.71	10.77	5.45	0.68	0.7	1.85
3	Cluster_27886	0.26	0.3	0.65	3.82	2.5	2.03	25.93	0.31	0.32	0.34	1.79
4	Cluster_61737	0	0.22	0	0	0	0	0	0.81	12.02	3.03	5.11
4	Cluster_83032	0	0.1	0	0	0	0	0	0.1	11.73	12.63	7.85
4	Cluster_82860	0	0.1	0.1	0.83	0.41	0.72	0	0.51	17.68	15.25	12.15
4	Cluster_65495	0.11	0	0	0.14	0.11	0.17	2.72	2.95	20.87	20.56	11.95
3	Cluster_48442	0.19	0.18	0	0.5	0.4	0.25	3.09	4.03	1	0.76	0.32
4	Cluster_87474	0	0	0	0	0	0	0.34	0.09	6.09	3.68	6.74
3	Cluster_39708	0	0.21	0.6	2.94	2.89	3.23	58.64	22.72	2.74	2.44	4.38
3	Cluster_74310	0	2.72	0	0	1.93	0.58	13.81	3.15	0	0	0
4	Cluster_44739	0.35	0.67	0.8	2.79	1.46	2.48	0	3.22	17.64	15.9	13.45
3	Cluster_70231	1.27	1.12	0.95	0.17	1.06	0.14	5.17	2.3	0.11	1.02	0
4	Cluster_62318	0.18	0.51	0.52	0	0	0	0	0	7.74	10.23	3.52
3	Cluster_89536	1.09	0.19	1.84	3.7	2.18	2.05	27.51	14.37	1.77	2.17	2.49
4	Cluster_35986	0.14	0.25	0.12	0.56	0.68	0.52	0.92	2.37	20.71	16	22.39
4	Cluster_95549	0	0	0	0	0	0	0.7	0	9.03	9.57	6.95
4	Cluster_90671	0	0	0	0.35	0.65	0.35	1.72	0.7	9.56	12.88	6.6
1	Cluster_51922	26.98	24.24	35.09	0	0	0	0.11	0	0	0	0
4	Cluster_15165	0.36	0.28	0.39	1.05	0.48	1.05	0.29	1.58	7.69	6.74	11.62
4	Cluster_83771	0	0	0	0	0	0	0.11	0	126.43	58.74	60.58
3	Cluster_66817	0	0.35	0.12	0.55	0.48	0.36	7.95	3.43	1.01	1.3	1.17
3	Cluster_17591	0.63	0.39	0.45	0.81	0.79	0.35	2.87	7.35	0.7	0.65	0.8
4	Cluster_58392	0.55	0.18	0.69	0.05	0	0	0.58	0	4.83	6.89	5.11
4	Cluster_19078	0.28	0.04	0.35	0.29	0.42	0.4	0.48	0.91	3.63	3.22	2.87
3	Cluster_95041	0.32	0	0	1.77	0	0.28	4.5	22.12	2.2	2.83	0
3	Cluster_77334	0.44	0.6	0.52	0.58	0.28	1.08	6.42	2.53	1.08	0.71	0.91
4	Cluster_16052	0.33	0.27	0	0.49	0.62	0.44	0.48	0.22	5.47	5.8	3.98
4	Cluster_54446	0.75	0.38	0.24	0.07	0.39	0.66	1.3	0.74	8.41	5.46	3.77
3	Cluster_79369	0.34	0.43	0.78	0.36	0.89	1.43	5.83	19.27	0.61	0.18	0.09
4	Cluster_87049	0	0	0	0	0	0	0.23	1.93	48.52	80.6	54.15
3	Cluster_58594	0.18	0.27	0.51	0.19	0.2	0.77	3.69	2.13	0.26	0.46	0.48
4	Cluster_80575	0.95	0.62	0	1.37	0.59	1.21	0	0.26	5.04	4.56	2.27
4	Cluster_67028	0.17	0.21	0.64	0	0.66	0	0.84	3.35	171.8	274.05	101.25
4	Cluster_33977	0	0	0	0	0.48	0	0	0.32	5.6	3.64	3.2
3	Cluster_73961	0.21	0.35	0.16	0.7	2.34	1.1	18.31	3.3	3.28	2.86	3.26
4	Cluster_331	0.24	0.05	0.11	0.06	0.08	0.23	0.18	0.13	18.92	14.03	14.23
4	Cluster_28262	0.28	0.2	0.51	0.27	0.27	0.37	0.12	0.33	5.61	5.28	4.18
4	Cluster_73235	0	0.14	0.07	0	0.14	0.07	0.72	1.01	4.24	2.12	2.64
1	Cluster_91803	5.99	6.47	5.96	0.25	0.78	1.43	0	0	0.37	0.15	0.14
4	Cluster_50659	0.56	2.18	1.66	0.59	0	0.32	0.9	0.96	33.52	31.67	43.99
1	Cluster_34930	2.52	2.23	3.41	0.2	0.54	0.72	0	0.29	0	0.1	0
3	Cluster_81747	0	0	0	0	0	0	4.14	9.25	0.64	0.61	1.82
4	Cluster_23555	0.55	0.12	0.69	0.66	0.48	0.37	0.18	0.23	3.02	2.3	2.38
3	Cluster_43168	0.07	0.19	0	2.06	0.14	0	17	17.99	0	1.08	0.81
4	Cluster_66313	0.11	0.34	0.34	0	0	0	0.12	0.35	8.17	5.95	5.35
4	Cluster_17196	0.21	0.03	0.18	0.07	0.08	0.14	0.1	0.18	4.11	3.76	3.12
3	Cluster_68640	0	0	0	0.23	0.21	0.55	12.23	2.7	0.21	0	2.03
3	Cluster_48225	0	0	0	0	0	0.8	5.35	2.42	0	0	0
4	Cluster_38187	0.78	0.5	1.18	0.98	1.17	0.77	1.58	1.74	7.19	6.6	13.18
3	Cluster_81052	0.08	0.37	0	0.46	1.05	0.94	8.38	3.55	0.18	0.29	0.93
4	Cluster_79580	0	0	0	0	0.7	0.46	0.49	2.42	10.78	5.12	10.09
3	Cluster_85758	0	0	0	0.12	0	3.56	446.17	367.6	0	0	0
4	Cluster_64363	0.27	0.01	0.05	0.11	0	0.17	0	0	42.87	18.2	16.98
4	Cluster_39001	0.11	0.35	0	0	0	0.3	1.75	0.26	7.07	7.39	6.46
3	Cluster_48095	0	0	0	0.25	0	0.28	24.67	4.2	1.51	0.77	0.37
3	Cluster_64134	0	0	0.1	0	0	0.15	2.42	2.7	0	0.22	0.09
3	Cluster_45418	0	0	0	1.44	1.6	0.03	7.77	2.47	0	0.48	0.36
3	Cluster_36406	0.85	0	0	0	0.78	0	10.13	5.95	0	0	0
3	Cluster_46687	0.94	1.69	1.76	1.47	0.63	0.74	12.22	5.49	1.5	1.01	0.56
4	Cluster_83152	0	0	0	0	0	0	2.3	2.02	142.67	144.81	125.07
4	Cluster_62570	0	0	0	0	0	0	0	0	4.49	8.26	5.95
3	Cluster_57669	0	0.05	0.23	0.33	0.89	1.27	23.46	6.67	0.74	1.3	1.83
4	Cluster_77416	0	0	0	0	0	0	0	0	124.88	154.31	111.99
3	Cluster_47032	0.07	0	0.04	2.6	2	1.7	4.32	13.46	2.26	1.83	1.62
4	Cluster_77414	0.16	0	0	0	0	0	1.9	2.86	18.24	21.62	3.32
4	Cluster_71811	0	0	0	0.05	0.1	0	0	1.2	135.48	245.14	86.89
4	Cluster_69858	0.19	0	0	0	0	0	0	0.13	3.84	2.72	3.99
4	Cluster_21196	0.5	0.66	0.63	0.73	0.43	0.66	1.15	1.24	4.57	3.26	3.05
4	Cluster_53858	0	0	0	0	0.33	6.4	8.16	0	60.37	356.51	391.03
3	Cluster_36527	0.32	0	0	0	0.56	0	20.22	17.43	0	0	1.57
4	Cluster_47563	0	0	0.09	0.31	0.04	0.16	1.87	2.24	15.82	9.74	17.22
4	Cluster_30517	0.02	0	0	0.09	0	0.02	0.1	0.16	6.29	8.03	7.12
4	Cluster_75953	0	0.13	0	0	0.45	0.85	0	0.45	3.18	2.66	3.22
4	Cluster_5462	0.03	0.06	0	0	0.03	0.01	0.32	0.17	4.24	3.39	3.6
3	Cluster_38849	0	0.14	0.8	0	0.6	0.76	4.83	3.16	0.26	0.76	1.14
4	Cluster_90305	2.01	2.12	0.48	0	0.54	2.62	0	0	16.05	18.13	10.28
4	Cluster_37157	3.6	4.15	2.65	3.11	0.8	1.19	2.96	4.87	33.7	24.9	55.87
1	Cluster_4650	4.09	4.57	6.41	1.08	0.56	1.69	0.09	0.3	0.39	0.33	0.41
3	Cluster_40398	0	0	0	0	0	0	4.73	8.58	0	0	0
4	Cluster_67409	1.06	1.24	0.37	1.77	0.69	1.43	0	0	22.98	10.84	21.34
4	Cluster_80829	0	0.27	0.18	0	0	0.09	1.22	1.3	36.86	38.76	49.5
4	Cluster_76764	0	0	0	0	0	0	0.24	0.36	18.37	30.38	23.97
4	Cluster_80447	0	0	0	0	0	0	0.1	0	2.47	17.37	9.12
3	Cluster_66983	0	0	0	0	1.06	0	6.88	2.85	0.61	0.22	0
3	Cluster_72061	0	0	0	0	1.66	0	14.84	6.79	0	0.18	0
4	Cluster_74346	0	0	0	0	0	0.09	0	0	1415.55	1607.85	895.73
4	Cluster_61952	0.23	0.82	0.78	0.53	0.49	0.36	0.44	0.39	2.1	2.62	2.39
4	Cluster_47952	0	0	0.1	0	0	0.19	0	0.4	4.28	2.17	2.36
4	Cluster_84639	0	0	0	0	0	0	0	0	2.99	3.36	3.71
4	Cluster_3440	0	0	0	0	0	0	3.13	4.15	42.56	39.96	31.01
4	Cluster_86770	0	0	0	0	0.16	0	0.34	0.43	32.96	51.16	38.28
3	Cluster_56517	0	0	0	0	0	1.38	19.21	7.39	0	0	0
4	Cluster_82126	4.76	1.56	1.54	1.23	2.96	0.92	3.97	40.52	1791.29	2282.46	1371.32
4	Cluster_40688	0	0	0	0	0	0	0	0.09	3.49	5.69	3.55
3	Cluster_42139	0	0	0	0	0	0	39.26	12.66	0	0	0
4	Cluster_54400	0	0	0.38	0	0	0	0	2.05	10.63	5.11	5.09
3	Cluster_83888	0	0	0	0	0.67	2.81	24.81	26.02	0	0.6	0
3	Cluster_66379	0	0	0	0	0	0	16.84	8.25	0	0	0
4	Cluster_48998	0	0	0	0	0	0	1.32	1.7	5.92	8.22	7.3
4	Cluster_85163	0	0	0	0	0	0	0	1.73	60.36	63.51	58.47
4	Cluster_88789	0.14	0	0	0.73	0.43	0.14	0	2.72	12.98	10.12	11.25
3	Cluster_72440	0.41	1.19	0	0.19	0	1.15	40.63	19.53	0	0.68	0
1	Cluster_92069	6.35	25.16	11.76	0	0	0	0	1.55	0	0	0
4	Cluster_67732	0	0	0	0	0	0	0.88	2.43	58.86	66.69	51.81
4	Cluster_64484	0	0	0.07	0.47	0	0	0.63	0.67	3.45	3	2.67
3	Cluster_42349	0	0	0	0.08	0	0.49	34.39	17.84	1.05	1.21	1.05
4	Cluster_40229	0	0	0	0	0	0	0.93	0.24	6.5	5.76	3.23
2	Cluster_84388	0.1	1.03	1.02	3.86	3.08	2.59	0.95	0.42	0.56	0.18	0.78
3	Cluster_68784	0	0	0	0	0	0	26.95	7.3	1.25	0	0
3	Cluster_85354	0	3.16	1.24	0.51	0	0.88	17.55	16.34	1.97	2.13	2.34
4	Cluster_85122	0	0.11	0	0	0	0	0.23	0	82.57	51.98	30.66
4	Cluster_67815	0	0	0	0	0	0.12	0.98	1.71	7.59	6.2	5.99
4	Cluster_63220	0	0	0	0	0	0	15.88	11.09	942.23	754.1	1080.36
4	Cluster_80791	0	0	0	0	0	0	0	0	191.35	226.97	141.9
4	Cluster_84934	0	0	0	0	0	0	0	0	5.79	6.36	5.11
3	Cluster_72111	0.13	0	0.2	0.14	0.27	0.82	4.91	3.04	0.6	0.35	0.69
4	Cluster_77361	2.92	4.7	6.43	0.88	3.37	0	0	0	62.47	70.22	42.39
4	Cluster_54654	0	0	0	0	0	0	0	0	10.42	8.79	5.35
4	Cluster_86489	0	0	0	0.12	0	0.33	0	0	2.1	2.36	2.33
4	Cluster_72543	0	0	0	0	0	0	0	0	83.45	189.82	63.04
3	Cluster_51862	0.71	0	0	0	0	0	3.25	5.45	0	0.59	0
3	Cluster_59956	0	0	0	0.2	0.19	0.15	2.19	4.05	0.78	0.54	0.3
4	Cluster_78585	0	0	0	0	0.2	0	0	0.95	5.93	10.73	4.26
3	Cluster_89387	0	0	0	0	0	0.44	44.42	3.76	3.92	0.64	2.54
3	Cluster_57286	0	0	0	0	0	0	6.97	6.89	0	1.17	0
4	Cluster_46054	0.17	0.25	0.51	0	0	0	0	0.53	16.36	8.99	7.97
3	Cluster_72884	2.03	1.43	0	3.19	2.65	3.43	23.91	4.24	0.4	0	0
4	Cluster_62236	0.1	0.15	0	0	0	0	1.2	1.09	54.66	67.52	34.92
4	Cluster_64421	0	0	0	0	0	0	0	0	3.97	3.32	4.51
4	Cluster_94244	0	0	0	0.52	0	0.34	0	0.93	7.12	4.26	4.58
4	Cluster_50321	0	0	0	0	0.09	0	0	0.71	6.41	9.22	6.17
4	Cluster_75474	0	0	0	0.05	0	0	0.32	2.68	840	709.99	741.36
3	Cluster_61907	1.15	1.2	0	0	0	1.59	10.52	4.37	1.9	1.48	0.18
4	Cluster_84096	0	0	0	0	0.13	0	0.79	0.89	3.03	5.17	9.72
1	Cluster_1086	2.83	3.41	2.12	0	0.17	0	0	0.4	0	0	0
4	Cluster_38579	0.1	0.06	0	0.28	0.31	0.06	1.43	1.48	4.66	6.18	6.72
4	Cluster_78559	0	0	0	0.13	0	0	0	0.59	11.6	22.62	17.32
4	Cluster_61091	0	0	0	0	0	0.09	0.16	0	5.87	4.54	9.74
4	Cluster_70880	0	0	0	0	0	0	0	0	280.51	234.42	258.77
3	Cluster_50194	0	0.67	0	0	0.56	0	2.18	2.04	0.56	0	0
4	Cluster_62884	0	0	0	0	0	0	0	0	5.7	2.03	15.56
3	Cluster_79713	0	0	0	0	0	0	5.72	2.17	0.29	1.13	0
3	Cluster_46605	0	0	0	2.07	0	0	8.05	13.06	0	0.03	0
3	Cluster_66345	0	0	0	0	0	0	48.27	21.94	0	0	0
3	Cluster_22376	0.11	0	0	0.83	0	0	3.27	4.77	0.73	0	0.16
3	Cluster_68711	0	0	0	0	0	0	9.71	3.41	0	0.56	0
3	Cluster_68447	1.13	0.22	0.65	1.61	0	1.45	6.12	3.32	1.02	0	0.15
3	Cluster_93711	0	0	0	0	0	0	6.99	2.93	0	0	0
3	Cluster_78472	0	0.02	0.2	0	0	0.42	3.39	3.96	0	0	0.73
4	Cluster_93297	0	0	0	0	0	0	0.67	0.22	6.54	7.31	8.07
3	Cluster_21970	0	0	0	0	0	0.32	4.36	2.1	0	0.63	0.05
3	Cluster_36923	0	0	0.48	0.21	0.13	0.63	2.59	3.81	0.61	0	0
3	Cluster_93034	0	0	0	1.74	0.85	6.48	118.98	15.47	6.78	8.16	7.88
4	Cluster_92279	0	0	0	0	0	0	0.8	0.77	62.89	79.21	54.32
3	Cluster_60251	0	0	0	0	0	0	40.35	4.7	0	0	0
3	Cluster_82045	0	0	0	0	0.63	0	2.58	2.03	0	0.46	0
3	Cluster_50012	0	0	0	0	0	1.86	104.95	104.55	2.41	7.35	7.35
3	Cluster_55211	0	0	0	0	0	0	14.29	6.71	0	0	0
4	Cluster_79931	0	0	0	0	0	0	0.64	1.55	9.59	13.36	9.39
4	Cluster_84221	0	0	0	0	0	0	0.76	0	3.01	3.28	2.39
3	Cluster_40576	0.13	0.06	0.11	1.48	0.58	1.05	6.71	2.32	0.79	0.91	1.23
4	Cluster_43875	0	0	0	0	0	0	3.13	0.79	31.6	52.68	40.73
4	Cluster_77476	2.22	0	0	0.16	0	0.91	0	0	14.78	17.65	7.22
3	Cluster_64483	0	0	1.31	0.67	0	0	8.87	6.37	0	0	0
4	Cluster_79652	0	0	0	0	0	0	1.33	0.53	44.27	49.6	34.57
4	Cluster_88278	0	0	0	0.14	0	0	0.15	0.12	157.45	210.7	148.87
4	Cluster_82575	0	0	0	0	0	0	0.86	0	27.98	46.91	26.96
3	Cluster_81393	0	0	0	0	0	0	2	2.4	0	0	0
1	Cluster_82215	10.98	19.56	11.34	0	0	0	0	0	0.38	0.1	0
4	Cluster_79866	0	0	0	0	0	0	0	0	5.34	8.54	5.71
3	Cluster_63239	0	0	0	0	0	0	40.39	21.65	0	0	0
4	Cluster_69350	0	0.51	0	0.1	0	0.55	1.62	1.88	5.08	7.67	6.7
4	Cluster_54153	0.08	0.21	0	0	0	0	0.13	0	31.46	41.11	9.99
4	Cluster_72680	0	0	0	0	0	0	10.2	25.1	1691.59	2625.59	1596.49
4	Cluster_71257	0	0	0	0	0	0	0	0	3.49	6.5	4.48
3	Cluster_57276	0	0	0	0	0	0	32.75	6.98	0	0	0
4	Cluster_56712	0	0.26	0	0	0	0	0	0	23.58	19.61	8.36
4	Cluster_57176	0	0	0	0	0	0	0.17	0.81	16.32	27.38	17.28
4	Cluster_79793	0	0	0.57	0.56	0	0.15	0.77	0.19	4.09	9.4	5.61
3	Cluster_31941	0	0.25	0.03	0.13	0.14	0.35	2.01	2.7	0.61	0.47	0.58
3	Cluster_57586	0	0	0	0	0	0	5.71	4.38	0	0	0
3	Cluster_49524	0	0	0	0	0	0	33.7	21.8	0	4.7	0
3	Cluster_39624	0	0	0	0.05	0	0	3.58	2.14	0	0.45	0
3	Cluster_77660	0	0	0	0	0	0	66.73	12.1	0.93	0	0
4	Cluster_81671	0	0.61	1.61	2.61	0.26	0	0	0	7.05	13.29	10.81
3	Cluster_92658	0	0	0	0	2.06	0	12.45	3.48	0	0.35	1.24
4	Cluster_86273	0	0.47	0	0	0	0	0	1.21	35.03	48.54	13.67
4	Cluster_76640	0	0	6.76	0	0	0	0	0	15.53	5.11	80.26
3	Cluster_77211	0	0	0	0	0	0	5.99	4.38	0	0	0
4	Cluster_53299	0.83	0.54	2.41	1.23	0.81	1.17	1.13	1.27	18.99	23.39	35.62
4	Cluster_25004	0	0.26	0.18	0.43	0.36	0.43	0.16	0.62	2.21	2.28	2.64
4	Cluster_40648	0.17	0.2	0.53	0.39	0.54	0.19	0.73	1.29	5.84	5.08	8.1
3	Cluster_60924	0	0	0	0	0	0	29.13	14.95	0	0.92	0
4	Cluster_80345	0	0	0	0	0	0	0.28	1.03	21.09	16.67	9.86
4	Cluster_74572	0	0	0	0	0	0	0.08	0	7.42	9.11	8.1
4	Cluster_75007	0	0	0.68	0	0	0	0.58	0	5.05	9.57	17.77
4	Cluster_49516	0	0	0	0.46	0	0	0.2	0.79	2.26	3.03	2.81
3	Cluster_82042	0	0	0	0	0	0	8.31	7.04	0	0	0
4	Cluster_39521	0	0.27	0.9	0.3	0	0.77	1.68	0.88	14.13	18.5	10.77
4	Cluster_62647	0.41	0	0.51	0.39	0	0.75	2.58	2.64	46.34	40.99	39.86
4	Cluster_56934	0.13	0	0	0.37	0	0	0	0	528.82	143.36	237.51
4	Cluster_78232	0.13	0	0.18	0.38	0	0.66	0.37	0	2.44	2.2	4.16
1	Cluster_79122	3.81	31.28	30.23	0	0	0	1.11	0	0	1.34	0
3	Cluster_84131	0	0	0	2.3	0.75	2.37	20.24	10.34	1.04	0.54	0.54
3	Cluster_87664	0	1.43	0	1.89	1.98	1.74	26.27	3.04	0.38	0.66	1.04
4	Cluster_33178	0	0	0	0	0	0	10.8	6.72	439.44	373.79	471.2
4	Cluster_65069	0	0	0	0	0	0	0	0	8.31	9.34	8.91
3	Cluster_50205	0	0	0	0	0	4.63	24.03	87.94	1.79	1.24	0
4	Cluster_76812	0	0	0	0	0	0	0	0	2.14	5.2	3.36
3	Cluster_76265	0	0	0	0	0	0.52	3.93	2.35	0	0	0
3	Cluster_59814	0	0	0	0.05	0	0	7.08	5.66	0.65	1	0.11
4	Cluster_69759	0.54	0	0.15	0	0	1.04	0	0.31	2.67	5.22	4.03
4	Cluster_77953	0	0	0	0	0	0	0.24	0.37	4.51	7.11	5.53
3	Cluster_92115	0	0	0	0	0	0	16.3	12.07	0	0	0
4	Cluster_78263	0	0	0	0	0	0	0	0	3.59	2.93	3.26
3	Cluster_92872	0	0	0	0.43	0	0.43	29.94	2.85	2.31	1.53	2.04
3	Cluster_64812	0	0	0	0	0	0	59.17	15.49	0	0	0
4	Cluster_78196	0	0.38	0.6	0	0	0	0	0	2.77	4.48	12.74
4	Cluster_93059	0	0	0.24	0	0	0	0.21	0.82	3.42	2.8	2.59
3	Cluster_73378	0	0	0	0	0	0	15.62	3.47	0	0	0
4	Cluster_66491	0	0	0	0	0	0	0	0	17.59	17.46	9
3	Cluster_47012	0	0	0	1.61	0	6.18	58.24	7	0.59	0	5.7
4	Cluster_81198	0	0	0	0	0	0	0.2	0.28	10.63	9.98	14.02
3	Cluster_57954	0	0	0.7	0	0	0.72	3.82	2.87	0.38	0.44	0
3	Cluster_76611	0	0	0	0	0	0	3.44	3.82	0.85	0.08	0
3	Cluster_71260	0	0	0.41	0	0	0	4.81	4.88	0	0	0
4	Cluster_41582	0	0.03	0	0	0.03	0.17	2.46	1.48	13.6	11.94	12.66
4	Cluster_60219	0.99	1.37	1.19	0	1.12	0	0.39	0.42	5.84	4.43	2.67
4	Cluster_85888	0	0	0	0	0	0	0	0	8.73	18.86	7.75
3	Cluster_50213	0	0	0	0	0	0	10.55	4.38	0	0	0
3	Cluster_87846	0	0	0	0	0	0	2.27	5.55	0.92	0	0
3	Cluster_78812	0	0	1.06	0	0	0	2.86	6.7	0.34	0	0
4	Cluster_56522	0	0	0	0	0	0	0.01	0	1852.84	1571.02	2245.06
3	Cluster_81319	1.35	0.33	0.67	0	0.97	0	6.49	4.24	0	0.46	1.3
3	Cluster_60902	0	0	0	0	0	0	6.62	2.22	0	0	0
3	Cluster_70200	0	0	0	0	3.56	0.15	52.47	23.81	1.75	1.56	0.03
4	Cluster_44154	0	0	0	0	0	0	0.57	0.9	5.52	6.25	2.93
3	Cluster_52748	0.19	0.31	0.36	0.39	0.69	0.35	4.31	3.89	0.58	0.92	0.28
4	Cluster_75981	0	0	0	0	0	0.1	0.34	2.7	18.41	16.62	16.1
3	Cluster_71901	0	0	0	0	0	0	13.08	3.47	0	0	0
3	Cluster_91842	0	0	0	0	0	0	39.21	40.76	0	0	0
3	Cluster_86875	0.43	0.41	0	0	0	0	9.13	2.5	0	0	0
4	Cluster_76728	0	0	0	0	2.3	0	0	4.18	60.51	50.39	18.42
4	Cluster_82133	0	0.15	0	0.25	0.11	0	7.63	11.11	634.5	886.55	668.29
4	Cluster_75786	0	0	0	0.08	0	0	0	0	346.23	352.45	184.56
4	Cluster_86106	0	0	0	0	0	0	0	0	36.31	40.62	23.82
4	Cluster_84062	0.31	0	0.16	0	0	0	0.55	0.33	12.51	11.48	14.92
4	Cluster_93893	0	0	0	1.24	0	0	0	0	9.96	17.92	6.08
4	Cluster_46735	0	0	0	0	0.38	0.81	1.37	1.75	8.81	14.2	4.05
4	Cluster_78480	0.16	0	0	0.09	0.08	0.17	2.4	0.51	23.26	20.03	27.18
3	Cluster_81867	0.7	0.72	0	0	0	0	5.91	14.21	0	0	0
3	Cluster_43808	0	0	0	0	0	0	3.08	2.33	0	0	0
4	Cluster_41829	0	0	0.15	0	0	0	1.82	0	13.17	17.34	10.69
4	Cluster_81964	0	0	0	0	0	0	0.6	0.69	3.06	3.2	2.29
4	Cluster_86371	0	0	0	0	0	0	0.83	0.34	6.29	8.63	4.84
3	Cluster_48008	0	0	0	0	0	0	34.57	10.16	0	0	0
3	Cluster_90542	0	0	0	0	0	0	7.97	5.77	0	0	0
3	Cluster_80896	0	0	0	0	0	0	4.56	2.23	0	0	0
3	Cluster_66292	0.22	0	0	0.52	1.26	1.57	10.45	3.68	0	0.07	0
3	Cluster_78273	0.87	0.82	0.63	1.17	1.34	1.4	11.29	2.97	1.65	1.86	1.04
3	Cluster_96242	0.08	0	0	0	0	0	3.88	2.52	0	0	0
1	Cluster_65974	10.87	12.46	10.75	0.17	1.04	0.84	0	0	0	0	0.43
4	Cluster_88369	0	0	0	0	0.28	0.42	0	0	40.21	48.56	19.55
3	Cluster_75674	2.53	0.5	0	0	0	0	28.04	27.29	0.02	3.44	0
4	Cluster_83629	0	0	0	0.72	0.73	0	1.29	0.46	5.98	2.46	4.12
4	Cluster_71007	0	0	0	0	0.07	0	1.33	0.73	12.14	5.42	3.88
3	Cluster_51228	0	0	0	0	0	0	32.45	24.7	0	0	0
3	Cluster_89566	0	0	0	0.78	1.07	1.52	5.34	8.22	0	0.9	1.21
1	Cluster_80229	2.7	3.7	3.56	0	0	0.06	0	0	0	0	0
4	Cluster_73540	0	0	0	0	0	0	0.52	1.46	190.59	199.84	70.24
4	Cluster_84742	0.32	0	0	0	0	0	0.62	3.55	293.95	320.34	330.39
3	Cluster_75363	0	0	0	0	1.45	0	6.38	2.73	1.62	0.8	0.86
3	Cluster_48577	0	0	0	0	0	0	6.69	8.01	0	0	0
4	Cluster_91264	0	0	0	1.45	5.27	1.9	6.41	6.69	74.8	122.02	86.07
4	Cluster_71584	0.34	0	0.51	0.68	0	0.35	0	0	5.98	8.92	4.73
4	Cluster_69180	0	1.18	0	0	1.22	0	0	0.97	3.38	3.93	6.18
4	Cluster_51715	0	0	0	0	0	0	0.11	0.11	6.11	11.01	8.72
3	Cluster_60910	0	0	0	0	0	0	13.55	13.44	0	0	0
4	Cluster_77900	0	0	0	0	0	0	1.47	1.21	16.75	28.89	15.49
4	Cluster_71398	0	0	0	0.72	0	0.56	0	0.69	14.4	8.25	11.61
4	Cluster_87539	0	0	0	0	0	0	0	0	19.22	27.32	5.12
3	Cluster_67976	2.27	0	0	0.22	0.8	0	10.63	2.63	2.05	2.41	0.81
3	Cluster_56750	1.58	1.41	1.02	0.75	1.29	2.66	13.31	3.66	1.8	0	0
3	Cluster_70883	0.41	0	1.3	0	0.6	0.54	11.01	3.25	1.39	1.91	0
4	Cluster_53524	0	0	0.05	0	0	0	0	0	12	8.31	3.35
3	Cluster_56505	0	0	0	0	0	0	3.7	2.32	0	0.01	0
4	Cluster_45660	0	0	0	0	0	0	0.53	1.65	61.57	53.22	39.47
4	Cluster_73587	0	0	0	0	0.58	0.59	0	0	10.24	10.3	4.03
2	Cluster_68071	3.14	0	0	8.37	20.63	15.96	0	0	0.58	1.8	0
3	Cluster_68610	0	0	0	0	0	0	14.27	13.68	0	0	0
3	Cluster_45923	0.5	0	0	0.58	0.12	0	12.39	4.28	1.79	0.57	0
2	Cluster_60418	0.1	0.22	0.59	6.31	8.87	13.75	2.28	1.03	0.71	0	0.43
4	Cluster_77225	0.14	0	0	0	0	0.17	0.84	0.69	3.37	2.49	4.76
3	Cluster_59371	0	0	0.69	0.2	0.4	0	3.99	2.79	1.19	0.6	0
3	Cluster_41505	0.09	0	0.06	3.61	0.43	2.69	183.06	24.51	5.78	6.11	4.56
3	Cluster_66767	0.68	0	0.66	1.53	2.16	1.42	35.55	2.47	0.34	0.18	0.59
4	Cluster_81476	0.09	0	0	0	0	0	0	0	3.26	2.33	3.09
3	Cluster_57601	0	0	0	0	0	0	6.58	3.95	0	0	0
3	Cluster_66629	2.76	5.05	1.38	5.7	4.3	5.73	47.23	16.09	0	3.2	3.71
4	Cluster_79430	0	0	0	0	0	0	0	1.91	16.98	13.59	15.44
4	Cluster_43240	0	0	0	0	0	0	0.09	0	6.6	7.17	10.13
3	Cluster_44375	0	0	0	0	0	0	7.67	2.24	0	0	0
4	Cluster_48377	0	0	0	0	0	0	20.34	9.88	512.8	465.85	578.71

## Sheet: SS transcripts for YH
Table S5 The stage-specific transcripts for YH genotype
specific stage	gene_id	fpkm_YF1_1	fpkm_YF1_2	fpkm_YF1_3	fpkm_YF2_1	fpkm_YF2_2	fpkm_YF2_3	fpkm_YF3_1	fpkm_YF3_2	fpkm_YF3_3	fpkm_YF4_1	fpkm_YF4_2	fpkm_YF4_3
1	Cluster_76441	801.72	1034.82	887.95	22.67	25.86	14.48	11.45	8.33	10.37	5.13	9.03	6.72
1	Cluster_56119	24.16	20.27	22.26	1.77	1.35	0.75	0	0	0	0	0	0
1	Cluster_58048	481.51	676.88	509.82	2.3	2.25	0.73	0	0	0.68	0.55	0	0
1	Cluster_71655	239.91	307.36	287.33	7.59	7.07	4.21	4.47	1.73	5.16	3.14	2.08	2.11
1	Cluster_63184	587.32	765.46	730.2	14.44	21.47	11.4	13.4	6.69	10.88	5	6.69	4.27
1	Cluster_61096	459.7	599.54	586.49	8.59	13.14	7.22	9.53	5.08	5.98	2.76	2.6	1.91
1	Cluster_58753	4.27	7.85	9.28	0.42	0.67	0.85	0.27	0.27	0.16	0.6	0	0.13
1	Cluster_64857	21.69	23.52	26.88	1.03	0.89	0.17	0.1	0.7	0.82	0.25	0	0.22
1	Cluster_67309	585.4	765.32	704.7	0.21	0.08	0.07	0	0.06	0	0	0	0
1	Cluster_58806	3.35	4.75	5.45	0.46	0.46	0.44	0	0.23	0.11	0.22	0.05	0
1	Cluster_88531	13.55	12.76	12.35	1.97	2.67	2.24	0	0	0	0	0	0
1	Cluster_60258	242.24	279.94	243.94	9.45	5.96	5.95	3.9	3.96	4.52	7.87	7.89	5.75
1	Cluster_67799	262.26	309.06	304.9	9.88	14.1	7.78	3.37	2.99	2.85	1.97	4.27	4.5
1	Cluster_86615	173.84	241.59	239.59	0.77	0.59	0.52	0.13	0	0	0	0	0
1	Cluster_60845	48.08	74.3	58.27	0.79	3.49	1.31	2.15	2.28	0.22	0.55	0.37	1.46
1	Cluster_63698	27.56	23.65	15	0.59	1.29	0.92	0.09	0	0	0.18	0	0
1	Cluster_78071	535.39	636.44	638.7	0.36	0.46	0.35	0.45	0.55	0.32	0	0.1	0
1	Cluster_66645	615.39	789.03	789.84	17.63	21.09	16.9	11.42	2.69	9.24	18.1	14.96	13.08
1	Cluster_37475	285.38	403.63	403.12	0	0.17	0.97	0	0	0	0	0	0
1	Cluster_51460	290.25	354.52	270.41	1.24	1.03	1.12	0.25	0.04	0.39	0.54	0.45	0
1	Cluster_62873	86.46	99.81	89.22	2.48	2.26	3.01	2.13	1.24	0.98	3.99	3.91	3.17
1	Cluster_63998	520.83	701.45	653.97	16.52	18.97	15.23	7.36	6.54	5.04	15.9	12.76	13.66
1	Cluster_56069	158.28	182.49	135.81	2.13	2.24	1.06	0.68	1	0.53	2.52	1.01	0.19
1	Cluster_57812	144.66	187.08	166.35	0.92	7.38	0.94	0.05	0	0	0	0	0.05
1	Cluster_66850	113.2	132.05	131.15	5.14	6.87	5.41	1.5	0.8	0.64	1.79	2.39	2.93
2	Cluster_63234	0	0.96	2.14	4	26.99	6.45	0.15	0.2	0	0.93	0.15	0.93
1	Cluster_73150	14.52	20.06	16.77	0.1	0.24	0.06	0.34	0.27	0.34	0.56	0	0.12
1	Cluster_44480	78.42	122.43	129.27	0.41	0.28	0.33	0.08	0.18	0	0	0	0.03
1	Cluster_73135	94.73	122.91	104.23	4.9	1.81	1.46	1.13	1.82	1.44	2.26	2.7	2.42
1	Cluster_57938	492.84	662.59	598.69	18.67	18.02	9.93	9.82	8.85	9	4.67	6.09	3.71
1	Cluster_51047	12.01	19.86	11.39	0.6	1.4	0.16	0.04	0.06	0	0	0.09	0
1	Cluster_70921	111.46	201.16	203.04	10.83	8.7	9.47	0	0	0	0	0	0
1	Cluster_73020	62.4	84.15	49.67	0	0	0	0	0	0	0	0	0
1	Cluster_63570	122.43	128.77	102.31	0.1	1.43	0.48	0	0.11	0	0	0	0
1	Cluster_36736	270.35	397.11	364.55	1.03	0.95	0.76	0.05	0	0	0	0	0
1	Cluster_53852	14.05	13.2	10.49	0	0	0.16	0	0.18	0	0	0	0
1	Cluster_84866	8.72	29.11	49.97	3.29	4.87	3.04	1.85	3.84	5.63	0	1.11	0.44
1	Cluster_87197	8.01	11.84	12.18	0.28	0	0.22	0.13	0	0	0.62	0.15	0.13
1	Cluster_53959	7.43	8.46	9.95	0.51	2.27	1.72	0	0	0	0	0	0
1	Cluster_52099	111.73	181.54	186.04	0.07	0.13	0.74	0.12	0	0	0.1	0	0.25
1	Cluster_47388	251.39	215.08	140.7	9.82	11.24	14.41	0.33	0.54	1.11	1.01	0.72	1.07
1	Cluster_90002	29.81	51.38	58.33	1.57	3.34	1.19	0	0	0	6.64	1.31	1.1
1	Cluster_74594	14.69	17.13	22.02	0	0.17	0	0.07	0	0	0.36	0.16	0.23
1	Cluster_71110	7.07	8.07	7.19	0.53	0.53	0.13	0	0	0	0.07	0	0
1	Cluster_60154	231.48	239.52	203.15	4.42	3.25	3.59	2.7	0.59	3.08	2.97	3.3	4.33
1	Cluster_42147	71.72	74.85	69.02	0.26	0.31	0.35	0	0	0	0.05	0.04	0
1	Cluster_41671	122.91	112.8	102.13	0.17	0.56	0.16	0.03	0	0	0.05	0	0
1	Cluster_84750	97.97	121.38	99.12	0	2.48	0	0	1.41	1.51	0	0	9.07
1	Cluster_92370	19.76	19.52	32.06	0.99	2.27	2.22	0	0.38	0	0.73	0.19	0
1	Cluster_87223	209.08	207.39	107.85	5.57	13.38	9.62	1.06	0.81	1.58	1.23	0.98	1.15
1	Cluster_88866	80.45	101.39	107.49	0	0.54	0.44	0	0	0.15	0.43	0	0.29
1	Cluster_72186	107.72	153.01	133.86	4.4	11.41	5.07	0.95	0.59	1.2	0	0.59	0.44
1	Cluster_39513	205.36	204.06	180.38	2.6	10.43	1.73	1.41	2.72	3.56	2.32	2.66	2.82
1	Cluster_86469	529.35	705.93	513.62	6.74	4.02	8.29	0.75	0	0.13	6.4	0.77	0.73
1	Cluster_37781	177.03	221.6	197.1	5.79	6.55	4.18	2.48	2.89	1.99	3.85	3.79	4.41
1	Cluster_78666	71.53	90.14	78.97	0	0.31	0.1	0	0	0.14	0	0.12	0.36
1	Cluster_47848	75.34	91.44	81.3	4.78	3.99	4.42	1.32	0.82	0.83	0.25	0.63	0.51
1	Cluster_92238	82.12	78.9	99.2	2.24	2.2	0	0	0	0	0.37	0.59	0
1	Cluster_84804	12.25	11.3	18.09	0.24	1.82	0.93	0	0	0	1.79	0.48	0.34
1	Cluster_73935	6.46	6.14	5.53	0	0	0	0	0	0.08	0	0	0.08
1	Cluster_64949	45.75	61.5	51.34	0.13	0	0	0	0	0	0.58	1.26	0.75
1	Cluster_75771	5.06	5.15	2.99	0.57	0.91	0.57	0	0	0	0.08	0	0.19
1	Cluster_94141	163.03	243.46	239.02	0.75	0.99	0.76	0	0.26	0	0	0	0
1	Cluster_36637	125.71	126.59	106.9	0.71	2.87	0.38	0.66	0.48	0.63	0.77	1.08	0.98
1	Cluster_85868	49.53	49.49	41.69	2.07	0.06	0	2.69	0.3	0.23	0	0.21	0.23
1	Cluster_61607	32.09	29.22	30.3	2.88	2.45	4.5	0.76	1.44	0.87	0	2.28	3.14
1	Cluster_59196	203.91	243.71	245.95	8.81	6.09	4.37	0.01	0.72	2.45	1.11	1.65	0.96
1	Cluster_45566	68.69	79.66	73.77	0.25	0.14	0.11	0	0	0	0	0	0
1	Cluster_39525	15.49	16.22	15.98	0.1	0.31	0	0	0.1	0.15	0	0	0
1	Cluster_86160	182.41	202.88	111.37	9.89	9.99	2.74	0.49	0.63	0	0	0.25	0.12
1	Cluster_74417	316.94	339.89	271.38	1.57	2.42	0.86	0.05	0	0	0	0.08	0
1	Cluster_86527	199.16	205.92	130.62	6.87	12.08	8.69	1.25	0.64	1.65	0.37	0.38	0.61
1	Cluster_79588	342.67	230.99	86.69	1.25	1.2	0.55	0	0	0	0	0	0
1	Cluster_94584	72.03	105.63	106.52	1.09	3.24	6.48	0.55	0.28	0.84	0.27	0	0
1	Cluster_49217	76.94	108.12	77.95	0	0	0.49	0	0	0.25	0	0	0
1	Cluster_59437	74.84	81.06	76.11	3.75	6.59	1.4	1.53	0.39	0	1.07	1.99	0.75
1	Cluster_77712	213.56	161.72	184.34	0.76	1.23	2.12	0.08	0	0	0	0.17	0
1	Cluster_46242	37.48	61.45	67.25	0.47	0	0.17	0	0	0	0	0.1	0
1	Cluster_82930	27.43	44.6	45.86	0.1	0.1	0.52	0	0.11	0.1	0	0	0
1	Cluster_91118	13.61	19.94	24.8	2.87	1.74	1.53	0.36	0.56	0	0.54	0.18	0
1	Cluster_38771	229.8	220.15	182.95	1.7	3.71	0	0	0	0.04	0.26	0	0
1	Cluster_73881	82.97	171.58	96.93	1.26	0.72	0.3	0.37	1.15	0.9	2.55	0.31	0.65
1	Cluster_68758	6.98	7.87	7.19	0.92	0.87	0.05	0.08	0.26	0.15	0.05	0	0.37
1	Cluster_58272	391.74	501.03	412.67	10.97	8.07	6.4	0	6.52	3.59	6.86	6.79	7.7
1	Cluster_83527	47.36	56.83	57.68	4.13	3.77	4.14	0.51	1.38	0.99	0.63	0.11	0.7
1	Cluster_87946	97.82	152.52	130.13	4.52	3.34	1.38	4.26	1.27	0.83	8.25	3.93	3.49
1	Cluster_47357	209.48	248.6	231.89	1.75	1.76	1.12	0.5	0	0	0	0	0
1	Cluster_62615	51.18	51.62	45.66	0.48	5.08	1.83	0.14	0.15	0.45	0	0.5	0
1	Cluster_70797	9.91	14.01	13.42	2.68	2.16	2.86	0.59	0.96	0.51	0.7	0	0
1	Cluster_90128	241.07	377.76	357.09	10.01	8.05	8.99	4.64	2.63	1.85	11.06	7.15	9.31
1	Cluster_42498	83.01	85.18	82.03	0.76	0.6	0.17	0.12	0.5	0.98	0	0.08	0
1	Cluster_40542	12.58	10.2	11.48	0.38	0.16	0.08	0	0.08	0.1	0	0.09	0
1	Cluster_42392	147.93	166.71	149.14	0.31	3.46	0.63	0	0	0	0	0	0
1	Cluster_56967	235.47	282.59	229.66	0.61	0.51	1.01	0.12	0	0.33	0.07	0	0.19
1	Cluster_69161	12.42	24.64	11.84	0.33	1.12	0.01	1.13	0.07	0	0	0.2	0.57
1	Cluster_87180	26	19.83	21.39	2.03	2.42	0.61	0.58	0.18	0	0.16	0	0
1	Cluster_53801	178.68	247	236.41	6.25	9.76	4.17	5.46	5.87	1.42	7.27	3.64	4.22
1	Cluster_68492	69.79	89.16	70.46	0.35	0.97	0.34	0.16	0.15	0.22	0.46	0.08	0.28
1	Cluster_81262	59.17	57.14	31.88	0.19	0.47	0.1	0	0.1	0.19	0	0	0
1	Cluster_89709	3.12	3.67	3.54	0	0	0	0	0	0	0	0	0
1	Cluster_56543	38.51	52.43	42.08	0	0	0	0	0	0	0.05	0	0
2	Cluster_73942	7.82	7.02	3.69	31.03	325.02	67.62	6.01	10.08	8.47	2.55	2.15	8.58
1	Cluster_38736	121.58	120.41	119.52	1.33	2.33	0.59	0.41	0.73	0.29	0	0.17	0
1	Cluster_80120	34.03	45.34	53.76	4.52	6.06	6.19	3.02	1.29	3.19	1.08	0.59	0.95
1	Cluster_88030	98.15	136.25	115.56	0.71	1.8	1.8	0.41	0	0.42	0.42	0	1.35
1	Cluster_81327	59.34	77.66	78.06	0.04	0.03	0	0	0	0	0	0	0
1	Cluster_78889	15.07	32.97	17.89	0.09	0	0	0	0.09	0	0	0	0
1	Cluster_78491	25.63	26.91	27.82	0.35	0	0.78	0	0	0.09	0	0	0
1	Cluster_61023	24.95	20.97	18.69	0.47	1.88	0.28	0	0.05	0	0	0	0
1	Cluster_68222	31.3	30.79	21.84	1.2	1.11	2.55	0.82	0.72	0.76	0.43	0.4	0.55
1	Cluster_77572	6.57	10.71	13.36	0	0	0.02	0.24	0.43	0.25	0.08	0.17	0
1	Cluster_38011	31.46	36.97	24.47	0.37	0.56	0.87	0.14	0.25	0.54	0.13	1.36	0.09
1	Cluster_67057	13.49	16.34	15.13	0.91	2.14	1.05	0.12	0	0.25	0	0.14	0.12
1	Cluster_84336	21.2	21.67	22.3	2.15	2.53	2.2	0.24	0	0	0	0.23	0
1	Cluster_83926	238.64	311.41	152.66	7.38	0.53	16.4	0	0	0	0	0	0
1	Cluster_65064	42.98	32.66	25.07	0.12	0.5	0.06	0.06	0	0.06	0	0	0
1	Cluster_47022	17.82	13.21	12.08	0.14	0.01	0.05	0	0	0	0	0	0
1	Cluster_37524	62.67	80.21	82.14	0.11	0.79	0.64	0	0	0	0	0	0
1	Cluster_56948	80.12	99.18	87.42	2.51	6.05	0.94	0.8	0.58	0.47	0.87	0.4	0.18
1	Cluster_38724	18.47	14.51	14.73	0.16	1.14	0.28	0	0.09	0	0.12	0	0
1	Cluster_46100	29.58	37.08	24.54	0	0.08	0.04	0	0	0	0	0	0
1	Cluster_49283	123.48	138.75	134.74	1.16	2.86	0.71	0.36	0.8	0.23	0.09	0.19	0.08
1	Cluster_40520	48.05	47.14	37.34	0.59	0.16	1.37	0	0.65	0	0.78	0	0.4
1	Cluster_72274	6.04	7.43	5.24	0.65	0.57	1.73	0.57	0	0.98	0	0.31	0.55
1	Cluster_44551	26.47	23.15	16.68	2.03	2.67	0.93	0.36	0.06	0	0	0.07	0.17
1	Cluster_78013	168.08	175.89	93.52	7.34	8.53	4.73	1.25	0.43	0.68	0.62	0.93	0.08
1	Cluster_51139	29.25	29.77	32.79	0.98	0.8	0.62	0.39	0.25	0.16	0	0	0.12
1	Cluster_49699	16.27	11.49	10.54	0.33	1.27	1.22	0.11	0.01	0	0	0	0
1	Cluster_87503	13.59	6.07	4.22	1.08	0.53	0.54	1.89	0.83	0.27	0.53	0.14	0.66
1	Cluster_82402	1325.47	1609.61	1559.72	3.73	11.88	5.89	0	0.73	0	0	0	0
1	Cluster_91822	42.9	49.56	59.22	2.05	5.8	2.12	1.3	3.81	0.55	2.54	3.08	1.36
1	Cluster_87951	50.72	47.79	51.36	0.31	0.18	0	0.53	0.21	0	0	0	0.37
1	Cluster_48984	28.03	40.23	33.44	2.27	2.01	0.71	0.79	1.54	0.42	3.37	0.81	0.89
1	Cluster_65704	23.87	31.6	34.75	0.94	0.97	0.7	0.31	0	0.25	0	0	0
1	Cluster_86550	57.47	76.77	67.98	3.66	6.45	3.21	1.16	1.35	1.38	0	0.91	0.28
1	Cluster_79963	7.74	11.7	4.02	0.18	0	0.09	0	0	0.09	0	0.28	0.18
1	Cluster_51430	4.38	2.82	2.19	0	0	0	0	0	0	0	0	0
1	Cluster_91590	168.64	241.76	223.6	9.9	9.09	7.68	0.76	0.67	1.97	8.02	6.24	6.54
1	Cluster_84652	29.23	38.78	36.81	0.3	0.77	1.41	0.19	0	0.57	0.22	0	0
1	Cluster_93837	34.63	57.68	35.9	0	0	0	0	0	0	0	0	0
1	Cluster_56589	7.69	7.68	5.13	0	0.19	0	0	0	0	0	0	0
1	Cluster_91015	4.91	3.31	3.3	0	0.35	0	0	0.18	0	0	0	0
1	Cluster_57257	69.85	118.25	96.34	1.65	1.19	1.62	0.33	0.2	0.05	0.14	0.45	0.37
1	Cluster_77785	21.01	22.49	22.03	1.15	2.36	0.07	0	0	0	0	0	0.16
1	Cluster_67944	128.68	224.99	189	0.88	1.03	1.32	0	0.26	0.82	5.78	0.13	0.61
1	Cluster_38201	71.12	16.52	11.35	0.37	0.56	0.14	0.38	0.48	0.17	0.24	0.09	0.11
1	Cluster_50415	12.12	11.46	13.14	0.55	1.43	0.74	0.24	0.25	0.18	0.14	0	0
1	Cluster_79907	10.59	17.34	10.65	1.23	1.02	0.11	1.21	0.56	0.99	0	1.44	0.9
1	Cluster_56377	103.15	123.52	111.93	0.2	0.51	0.66	0.12	0.48	0	0	0	0
1	Cluster_45544	48.72	65.08	41.26	0.26	0.25	0.2	0	0	0	0	0	0
1	Cluster_46436	68.69	77.65	70.05	2.46	2.8	3.54	1.16	0.71	1.28	0	0	0
1	Cluster_59820	29.81	18.69	25.46	0.41	1.07	0.26	0.03	0.21	0.38	0.15	0.14	0
1	Cluster_74460	10.51	13.37	8.13	0.01	0.85	0	0	0	0	1.49	0.55	0
1	Cluster_83132	21.25	28.48	30.78	0.21	0.23	0	0	0	0	0	0	0
1	Cluster_43783	66.66	97.24	77.06	5.02	7.38	2.26	0	1.84	0	4.87	3.65	6.95
1	Cluster_35626	3.28	3.49	3	0.66	0.34	0.24	0	0.03	0	0.47	0	0
1	Cluster_83224	88.44	96.23	84.78	1	5.67	1.32	1.29	1.52	2.45	0.96	1.01	2.87
1	Cluster_86428	38.63	35.11	36.82	5.09	2.67	3.63	0	0	0.5	1.59	1.66	0.49
1	Cluster_63643	39.05	38.4	29.93	3.07	4.28	4.89	0.82	2.42	1.76	4.17	4.12	3.49
1	Cluster_74558	5.97	2.07	6.37	0	0.88	0	0	0.13	0	0.15	0.26	0.15
1	Cluster_79630	58.53	56.68	38.78	4.71	6.47	4.61	4.41	4.54	3.9	4.16	5.69	5.35
1	Cluster_63968	38.36	23.89	22.88	0.72	0.93	0.38	0.52	0.06	0.08	0	0	0
1	Cluster_89033	46.16	46.14	54.31	2.34	2.06	1.03	0.15	0.53	1.94	0.16	0.96	0.55
1	Cluster_43307	18.71	15.38	14.21	0.24	0.1	0	0	0	0	0	0	0
1	Cluster_53156	13.03	14.61	20.94	1.02	0.4	0.93	0.51	1.04	0.8	0.69	0.82	1.31
1	Cluster_67724	14.85	9.14	3.42	0.12	0	0	0.31	0.13	0.06	0	0	0
1	Cluster_77411	23.83	24.32	20.53	0.12	0.3	0.15	0.29	0.41	0.36	0	1.23	0.37
1	Cluster_84825	8.2	9.23	10.56	0.25	0	0	0	0	0	0	0	0
1	Cluster_93993	35.26	35.85	40.64	0.25	0	0	0	0	0	0	0	0
1	Cluster_96370	65.14	77.84	48.63	4.28	2.13	1.61	0	0	0	0	0.08	0
1	Cluster_72509	5.05	5.79	4.93	0.19	1.37	0.62	0.08	0.29	0.09	0.18	0	0.35
1	Cluster_50433	54.87	60.29	58.86	5.16	5.83	6.57	0.43	0.78	0.82	0.66	0.57	0.14
1	Cluster_50802	5.48	7.6	7.65	0.49	0.12	0.32	0	0	0	0	0.08	0
1	Cluster_43977	23.12	19.39	15	1.04	1.44	0.42	0	0	0	0	0	0
1	Cluster_60597	41.43	58.5	42.78	3.83	3.82	4.17	1.33	1.16	1.03	1.55	1.07	1.69
1	Cluster_42936	14.48	16.87	16.29	0.06	0.35	0.04	0.14	0	0.08	0.29	0.23	0
1	Cluster_48190	18.57	27.13	22.19	0	0.74	1.03	0.41	0.47	0	0.22	0	0.15
1	Cluster_63708	213.09	40.33	55.65	7.42	5.69	5.48	3.58	4.73	3.11	3.17	3.5	2.14
1	Cluster_91504	88.73	80.79	98.17	1.05	3.18	2.15	2.16	1.71	1.13	0.46	0	1.82
1	Cluster_58148	19.65	25.87	20.55	0.86	0.26	1.36	0	0.48	0	0.19	0.52	0.26
1	Cluster_72564	15.63	17.13	10.68	0	0	0.15	0	0	0	0	0	0
2	Cluster_82804	1.04	1.23	0	10.44	7.25	15.12	0.67	0	0	0.12	1	0.3
1	Cluster_87927	18.09	18.34	15.46	2.39	1.21	2.62	0	0.33	0	0	0	0
1	Cluster_78655	19.92	25.02	30.33	0.52	0.86	0.59	0.09	0	0.18	0.26	0	0
1	Cluster_37680	34.98	33.09	27.94	3.87	4.79	4.09	0.45	0.39	0.35	1.6	0.73	1.37
1	Cluster_90736	13.04	10.54	15.45	0.34	2.84	0	0	0	0	0	0	0.5
1	Cluster_61800	354.29	446.58	363.52	1.5	1.58	1.81	0	0.43	0	4	6.38	4.06
1	Cluster_52736	30.02	39.47	25.15	0.33	0.07	0.15	0.04	0	0	0	0	0
1	Cluster_82750	210.41	269.61	298.57	0.38	1.08	0.07	0	0.27	0	0.2	0	0
4	Cluster_67147	0	0	0	0	0	0	0	0	0	35.87	18.7	46.13
1	Cluster_43757	39.96	36.97	32.92	2.41	3.18	2.31	1.41	0.91	0.5	2.11	0.67	1.54
1	Cluster_62124	4.97	5.62	4.48	0.13	0.17	0	0	0	0	0	0	0
1	Cluster_42359	18.17	5.42	4.15	0.38	1.39	0.69	0.39	0.22	2.18	0.41	0.57	0.58
1	Cluster_89957	3.9	8.84	9.48	0	1.2	1.5	0	0.75	0	0	0	0.16
1	Cluster_59554	23.92	22.58	22.08	1.62	2.08	1.78	0	1.11	0.9	0.26	0.42	0.12
1	Cluster_50643	11.06	12.76	12.3	0.57	0.47	0.23	0.7	0.48	1.87	0	0	0.23
1	Cluster_62432	16.6	16.03	14.6	0.63	0.3	0.24	0	0	0.2	0	0	0
1	Cluster_64009	11.6	12.38	11.1	0	2.07	0.74	0	0.23	0	0	0	0
1	Cluster_55511	3.09	5.07	2.25	0	0.12	0	0	0	0	0	0	0
1	Cluster_46754	21.43	25.18	16.21	1.32	0	0	0	0	0	0	0.08	0
1	Cluster_48049	13.64	11.61	10.85	0.97	0.62	0.63	0.59	0.59	0.22	0.65	0.48	0.38
1	Cluster_50693	29.66	42.19	32.01	0.06	0	0.05	0	0	0	0	0	0
1	Cluster_84162	14.32	14.93	16.7	1.22	0.62	1.85	0	0.1	0.11	0.14	0.2	0.38
1	Cluster_75095	22.67	31.78	27.07	2.12	2.58	0.94	0.29	0.32	1.17	1.6	1.77	2.15
1	Cluster_38090	9.66	12.72	10.67	0.2	0.2	0.04	0	0	0	0.51	0	0
1	Cluster_73605	30	41.5	39.41	3.48	3.53	4.57	2.4	3.07	2.96	1.26	0.68	1.77
1	Cluster_50328	4.27	7.49	3.12	0.13	0	0	0	0	0	0	0	0.31
1	Cluster_1145	11.97	6.42	5.58	0.01	0.21	0	0	0	0	0.4	0	1.03
1	Cluster_67787	6.99	14.21	8.06	0	0	0	0	0	0	0	0	0
1	Cluster_69693	6.82	7.75	3.11	0.53	0.83	0.13	0	0	0	0	0	0
1	Cluster_80598	10.6	16.87	12.6	0.63	0.76	1	0	0	0	0	0	0
1	Cluster_49127	27.6	21.88	18.98	1.99	2.35	1.93	0.13	0.24	0.47	0	0	0.15
1	Cluster_85566	79	88.86	57.86	6.67	6.81	4.6	0.71	0.24	0.72	0.7	0.51	0
1	Cluster_68242	15.99	20.89	27.3	3.83	4.19	3.89	0.75	0.38	1.46	2.67	0.75	1.86
1	Cluster_53815	57.21	50.4	30.38	3.56	4.89	2.72	0.96	1.21	1.35	1.45	1.42	2.45
1	Cluster_42904	13.85	13.51	9.97	0.1	0.17	0	0.27	0.42	0	0.2	0.11	0.26
1	Cluster_83631	11.42	15.51	16	1.32	0.84	0.11	0.35	0	0	0	0	0
1	Cluster_92335	22.48	28.97	38.8	0.2	0	0	0	0	0	0	0	0
1	Cluster_58042	10.55	13.78	17.33	1.48	1.33	2.43	0.24	0.45	0	0	0.05	0.09
1	Cluster_85149	31.49	42.42	41.92	0	0	0	0	0	0	0	0	0
1	Cluster_59525	48.67	32.4	9.56	0.2	0	0	0	0	0	0	0	0
1	Cluster_53599	8.86	9.25	9.44	0.52	0.92	0.37	0.6	0.58	0.11	0	0.09	0
1	Cluster_72701	16.9	16.64	11.19	0.73	0.21	0.65	0.72	0.96	0.07	0.97	0.15	0
1	Cluster_75028	37.46	43.99	59.09	2.03	4.38	6.44	0	0	0	0	0	0
1	Cluster_46405	11.46	14.67	14.91	0.13	0.45	0	0	0	0	0	0	0.04
1	Cluster_88680	24.4	38.01	45.59	2.16	2.67	0.43	0.72	1.19	1.31	0.85	1.33	1.13
1	Cluster_54491	10.37	6.76	4.73	0.13	0.04	0.27	0.36	0.14	0.31	0	0.14	0.26
1	Cluster_77849	66.46	43.18	33.04	0.48	1.46	0.43	0	0	0	0	0	0
1	Cluster_67741	140.77	122.98	115.15	0.11	0	0.17	0	0	0	0.56	0.06	0
2	Cluster_62963	1.42	0.39	0.59	4.79	3.92	5.46	0.52	1.33	0.4	0.3	0	0
1	Cluster_85322	20.42	16.66	16.96	2.32	3.24	2.24	1.63	0	0.85	0.23	0.24	0
1	Cluster_42202	39.27	34.44	23.39	4.78	5.13	1.05	0	0	0.27	0.91	0	0
1	Cluster_73912	9.12	10.11	7.17	0.67	1.37	1.55	0.62	0.57	0.38	0.15	0.47	0.64
1	Cluster_53256	26.55	24.73	29.46	2.77	1.48	3.44	0.02	0.44	0	0	0	0
1	Cluster_70991	23.55	14.1	14.57	1.41	1.34	3.09	0.6	0	0	0	0	0
1	Cluster_58332	14.81	17.26	16.74	0.58	1.56	1.12	0.14	0	0.13	0.14	0.05	0.28
1	Cluster_82494	22.63	27.25	17.17	1.89	2.18	1.57	0	0	0	0	0.61	0.3
1	Cluster_77077	11.31	16.4	12.09	0.85	0.56	1.18	0.82	0.68	1.43	0.94	0.46	0.65
1	Cluster_45901	15.25	10.92	12.14	0.07	0	0	0	0	0	0	0	0
1	Cluster_56123	34.88	50.64	71.71	2.59	1.06	1.88	0.69	0.62	0.66	0	0	0.53
1	Cluster_68436	67.44	108.86	106.98	1.12	1.93	1.04	0	1.05	0	0.53	0	0.13
1	Cluster_61396	20.44	23.78	20.82	2.17	3.33	2.43	0.49	0.73	0.14	0.2	0.25	0.13
1	Cluster_43713	11.05	7.84	6.21	0.09	0.23	0.37	0.42	0.09	0	0	0	0
1	Cluster_67283	19.9	26.46	27.91	2.43	3.29	1.7	0	0	0.14	0	0	0
1	Cluster_54770	19.6	30.57	48.07	1.32	3.23	2.73	0	0	0	0	0	0
1	Cluster_56191	9.49	11.72	12.13	0	0	0	0	0	0	0	0	0
1	Cluster_39577	6.32	8.53	9.11	1.17	1.41	1.13	1.31	1.82	0.66	0.25	0.15	0
1	Cluster_60211	20.87	24.92	17.25	2.11	1.99	1.66	1.02	1.19	0.27	0	0.04	0
1	Cluster_71619	410.36	16.17	8.08	4.1	3.56	2.25	0.44	1.43	1.71	7.29	15.25	7.06
1	Cluster_91869	3.94	5.42	5.16	0.29	0	0.29	0	0	0	0	0	0
1	Cluster_66045	4.45	2.93	3.7	0	0	0	0	0.11	0	0	0	0
1	Cluster_75300	44.34	56.13	35.8	2.78	3.98	1.46	0.16	0	0.08	0	0	0.08
1	Cluster_60976	5.61	4.45	4.48	0.96	1.08	0.74	0.62	0.43	0.67	0	0.11	0
2	Cluster_60762	1.03	0.81	0.87	2.66	3.75	2.15	0.81	0.37	0.37	0.65	0.53	0.81
1	Cluster_64334	11.04	9.85	7.81	0.31	0.83	0.32	0.09	0.24	0.03	0.06	0	0
1	Cluster_72502	8.11	4.91	5.08	0.28	0.5	0.72	0.36	0.81	0.57	0.07	0.65	0.21
1	Cluster_45805	10.39	9.67	9.3	0.28	0.56	0	0.41	1.15	0.68	0.84	0.83	0.44
1	Cluster_59356	26.73	24.34	13.05	3.07	3.18	1.85	0	0	0	0	0	0
1	Cluster_80788	20.19	18.45	26.93	1.7	3.78	1.05	0.09	0.39	0.1	0	0	0
1	Cluster_79453	63.76	75.59	58.83	3.68	4.4	4.4	0	2.1	1.24	5.73	0	1.74
1	Cluster_82422	25	39.75	41.47	1.67	2.18	4.51	0	0	0	0	0	0
1	Cluster_57341	19.66	16.33	8.56	3.54	2.56	3.19	0.17	0	0.37	0	0	0
1	Cluster_64242	18.84	16.83	20.9	2.34	2.41	1.25	0	0	0.17	0	0.24	0
1	Cluster_46223	57.7	11.17	8.06	0.36	0.56	0.18	0.36	0.15	0.44	0.67	1.29	1.19
1	Cluster_46528	4.7	8.58	6.57	1.31	0.61	0.67	0.2	0.66	0.05	0.16	0.18	0.66
1	Cluster_67632	4.75	5.33	6.65	0	0.06	0.26	0.19	0	0	0	0	0
1	Cluster_46604	12.72	15.82	10.9	1.79	2.23	1.46	0	0	0	0	0	0.07
1	Cluster_85224	9.74	14.25	16.77	0.35	2.16	0.59	0.23	0	0.35	0	0.24	0.34
1	Cluster_90201	19.8	23.9	19.66	1	1.45	3.52	0	0.17	0.17	1.98	0.52	1.49
1	Cluster_75120	14.01	22.07	19.5	0	0.21	0.08	0	0	0.16	0	0.49	0.23
1	Cluster_60501	34.85	44.34	46.03	1.38	2.74	2.12	0	0	0.26	0	0	0
1	Cluster_41286	13.22	14.4	9.92	1.76	1.51	1.47	0.43	0.6	0.44	0.23	0.43	0.57
1	Cluster_37593	8.76	11.31	7.34	0.83	1.23	0.66	0.72	0.53	0.59	0.88	0.52	1.81
1	Cluster_58905	9.79	9.85	9.6	0.15	0.33	0.4	0.25	0	0	0	0	0.05
1	Cluster_54346	16.8	15.85	18.84	2.75	2.07	0.62	1.72	1.24	0.16	3.08	2.62	2.7
1	Cluster_59366	16.92	17.62	19.48	1.07	0.85	0.58	1.04	0.56	0.87	0.72	0.88	0.64
1	Cluster_79788	18.37	28.48	23.45	1	1.15	0.18	0	0	0	1.97	0	0.35
1	Cluster_33306	30.27	34.06	25.2	0.33	0.76	0.2	0.07	0.09	0.02	0.05	0.02	0
2	Cluster_49907	3.77	3.49	4.8	4.93	58.56	5.38	3.11	4.29	1.45	3.82	0.21	0.28
3	Cluster_48292	0.85	1.21	0.4	0.01	0	0.94	3.44	5.06	4.63	0.13	0.31	0.14
1	Cluster_88515	3.8	5.8	6.38	0.39	0.34	1.44	0.19	0	0.41	0	0.39	0.74
1	Cluster_67208	18.23	26.99	34.99	0.18	0.18	0.25	0.31	0.06	0.12	1.81	2.05	1.14
1	Cluster_85830	10.43	10.16	6.33	0.49	0.83	0.49	0	0	0	0	0	0.12
1	Cluster_66633	89.6	4.96	3.44	0.48	0.18	0.06	0.18	0.37	0	0.12	0	0
1	Cluster_61349	2.78	6.21	10.6	0.98	0.76	0.67	0.26	0	0.05	0.16	0.4	1.17
1	Cluster_54232	135.99	148.48	107.34	2.96	5.49	1.87	0.44	0.14	0	4.04	2.41	2.53
1	Cluster_49585	12.71	16.32	16.21	0.08	0.49	0.16	0	0	0	0	0	0
1	Cluster_75633	2.98	4.14	3.92	0	0	0	0	0	0	0	0	0
1	Cluster_48613	7.92	7.82	7.2	0.33	0.23	0.47	0.17	0	0.12	0	0	0
1	Cluster_77570	31.19	21.31	17.85	2.82	1.45	2.09	0.25	0	0.59	0.16	0	0
1	Cluster_60700	5.6	6.17	6.02	0	0.3	0.46	0.18	0	0.05	0	0	0
1	Cluster_45652	8.64	12.44	8.14	0.58	1.5	0.29	0.09	0.11	0.54	0.14	0.26	0.87
1	Cluster_41412	12.38	12.89	13.47	1.42	0.67	1.12	0	0.1	0	0	0	0.03
1	Cluster_57381	3.02	4.63	4.88	0	0	0	0	0	0.05	0	0	0
1	Cluster_93759	11.24	7.1	12.46	0	1.34	0.42	0	0	0	0	0.22	0
1	Cluster_92816	2.76	4.51	2.08	0.19	0.61	0.45	0	0	0	0	0	0
1	Cluster_95998	10.12	28.06	15.53	1.94	2.7	1.56	0	0	0	0	0	0
1	Cluster_58737	6.24	4.87	3.54	0.31	0.32	0.4	0.15	0.46	0.44	0.34	0.22	0.05
1	Cluster_84760	8.44	12.36	10.81	0	0.55	0.11	0	0.12	0.46	1.9	0	0.56
1	Cluster_41322	4.89	6.08	7.25	1.28	1.6	1.13	1.32	1.37	1.36	1.46	1.49	1.29
1	Cluster_57482	15.33	21.97	28.41	3.22	3.1	2.6	0.09	0.16	0	0.24	0	0
1	Cluster_58997	10.95	17.18	14.02	0.1	0.29	0.05	0	0.1	0	0	0.05	0
1	Cluster_64626	23.97	29.01	28.47	1.01	0.78	0.79	0.2	0.57	0.17	0.06	0	0
1	Cluster_86719	16.1	15.24	22.67	2.27	1.11	1.27	0.89	0.13	0	0.12	0	0.25
1	Cluster_42814	11.65	17.28	15.52	0.17	0.17	0.4	0.07	0.08	0.1	0.19	0.06	0.11
1	Cluster_61170	4.02	3.62	3.24	0.08	0.57	0	0	0	0	0	0	0
1	Cluster_76746	15.61	25.83	24.45	0.08	0	0.41	0	0	0	0.08	0	0
1	Cluster_74172	33.69	19.7	35.14	0.23	0.55	0.3	0	0.17	0	0	0	0
4	Cluster_73000	1.06	0.87	1.28	3.06	2.27	2.99	1.87	1.87	2.89	12.02	11.59	16.54
1	Cluster_42900	29.54	26.1	11.98	1.45	1.49	4.39	2.18	1.19	0	2.07	1.99	1.32
1	Cluster_65843	18.09	14.64	17.32	2.2	2.79	1.64	0.15	0.13	0.53	0.38	0.44	1.06
1	Cluster_36737	11.03	14.51	12.46	0.83	2.07	0.31	0.07	0.06	0.23	0	0	0.2
1	Cluster_53023	35.66	23.1	19.38	1.15	1.87	1.38	0.47	0.26	0.17	0.5	1.3	0.21
1	Cluster_75740	14.59	17.01	16.2	1.21	0.38	0.17	0.11	0.11	0	0	0.08	0.15
1	Cluster_90048	13.4	16.02	15.7	0.68	2.96	0.8	0.16	0	0.62	1.07	1.34	0.83
1	Cluster_42526	4.8	2.24	3.56	0.29	0.67	0	0	0.01	0	0	0	0
1	Cluster_59384	13.89	21.71	21.85	0	0.1	0.15	0.05	0.05	0	0	0	0
1	Cluster_82932	26.04	31.29	26.34	1.66	3.84	2.4	0.21	0.21	0.73	0.41	0.32	0.81
1	Cluster_47515	6.51	7.06	5.22	0.2	0.21	0.45	0.12	0	0	0.14	0.12	0
1	Cluster_68908	4.01	3.38	4.5	1.31	1.19	1.27	0.11	0	0	0	0	0
1	Cluster_56997	10.87	12.32	9.43	0.28	0.51	0.24	0.19	0	0	0	0	0
1	Cluster_57612	16.38	13.77	15.45	0.88	1.84	1.35	0	0.34	0.1	0.28	0	0.23
1	Cluster_48493	12.59	10.34	15.66	0	0	0	0	0	0	0	0	0
1	Cluster_68176	15.39	15.55	10.59	1.32	2.33	1.21	0.44	0.46	0.38	1.24	1.19	1.41
1	Cluster_34809	20.37	15.45	12.89	0.95	0.32	0.76	0.7	0	0	0.01	0.1	0.1
1	Cluster_50080	55.96	68.8	49.01	0.12	0.36	0.31	0.09	0	0	0.05	0.09	0.24
1	Cluster_78960	3.87	2.43	2.78	0.8	0.86	1.16	0	0.09	0.18	0.09	0	0
1	Cluster_74335	7.51	14.42	17.65	0.15	0.22	0.23	0	0.08	0.08	0	0	0.07
1	Cluster_49090	17.34	21.67	15.03	0	1.64	2.46	0.05	0.05	0	0.05	0	0
1	Cluster_49162	10.25	4.5	9.99	0.63	2.21	0	0	0.24	0	0.11	0	0
1	Cluster_45273	39.91	45.57	27.05	0.95	0	1.14	0.13	0.28	0	0	0.15	0.12
1	Cluster_65649	27.8	22.96	15.19	1.64	1.6	0.89	0	0.06	0	0.12	0.12	0.63
1	Cluster_56883	21.78	24.45	26.95	1.86	2.81	1.73	0	0	0	0.6	0.15	0
1	Cluster_85112	24	23.56	14.37	0.47	2.97	2.12	0.23	0	0	0	0	0
1	Cluster_37637	15.09	16.48	15.07	2.1	2.96	1.61	0	0	0	0.03	0	0
1	Cluster_94962	19.65	24.29	27.53	0.59	1.46	0.6	2.09	0.91	0.31	4.14	2.92	3.54
1	Cluster_41788	17.13	15.68	16.63	1.71	2.52	1.89	1.65	0.69	0.4	0.03	0.3	0.03
1	Cluster_55640	11.3	18.89	13.79	0.05	0.05	0.09	0.05	0	0	0.09	0	0.04
1	Cluster_37670	5.3	7	3.09	0	0.45	0.38	0	0	0	0	0	0.38
1	Cluster_76078	24.73	21.01	14.66	1.49	2.68	0.87	0.31	0.81	0.55	0.08	0.16	0.23
1	Cluster_79601	8.81	13.34	20.17	1.09	2.29	1.27	0.63	0	0.64	0.8	0.09	0.52
2	Cluster_90495	1.24	0.16	0.67	2.5	2.18	4.7	0	0.66	0.93	0	0	0
1	Cluster_68680	21.25	2.64	5.31	0.27	0	0	0.49	0.84	0.15	1.46	0.3	0.43
1	Cluster_51322	25.06	25.39	19.02	0.86	2.81	0.27	0.25	0.21	0.19	0.25	0	0.1
1	Cluster_54510	26.42	25.88	23.88	2.76	2.46	1.58	0.45	0	0.19	1.54	0.61	0
2	Cluster_66030	1.16	1.13	1.6	6.51	3.52	3.08	0	0	0.18	0.14	0.06	0
1	Cluster_48617	8.86	11.31	11.3	0.65	0.34	1.06	0.18	0.17	0.19	0.55	0.36	0.35
1	Cluster_85673	2.37	3.47	3.01	0.16	0	0.2	0.39	0	0.44	0.62	0.5	0.53
1	Cluster_94220	36.34	36.54	25.72	2.27	2.44	1.55	0	0	0	0	0	0
1	Cluster_48080	4.93	8.08	5.29	0.36	1.04	0.26	0.51	0	0.09	0.66	0.72	0.16
1	Cluster_92781	4.35	5.17	8.39	0	0.73	0.31	0	0	0	0	0	0
1	Cluster_52692	11.56	11.27	9.91	1.53	1.75	0.91	0.08	0.29	0.22	0	0	0.12
1	Cluster_45026	9.89	9.66	9.62	0.23	0.34	0	0.31	0.09	0.08	0.37	0.64	1.27
1	Cluster_67506	15.17	17.51	24.61	3.58	3.49	3.52	2.23	2.31	2.19	1.83	1.18	0
1	Cluster_37932	7.43	3.23	7.07	0.23	0.45	0	1.12	0	0	0	0.37	0.19
1	Cluster_55550	6.03	6.96	4.33	0.68	1.35	0.19	0.71	0	0.18	0	0	0
1	Cluster_44640	4.36	3.41	8.27	0.05	0	0.29	0	0	0	0	0	0
1	Cluster_64061	50.4	48.38	47.69	0.95	2.07	4.13	0.22	0.17	0.06	0.28	0.35	0.22
1	Cluster_82393	6.49	7.34	4.49	0.7	1.65	1.11	0.3	0.21	1.01	0.1	0	0.29
1	Cluster_858	24	22.57	17.45	1.56	2.57	1.7	1.11	0.61	1.17	0.97	0.78	0.7
1	Cluster_35509	7.19	4.57	4.7	1.2	1.43	1.07	0.61	0.49	0.2	0.32	0	0.39
1	Cluster_88063	20.15	20.8	26.13	0	0	0	0	0	0	0	0	0
4	Cluster_72005	0.43	2.59	2.75	2.03	1.35	1.8	4.96	2.28	6.95	186.04	126.21	83.68
1	Cluster_48132	11.72	8.63	7.32	0.49	0.77	0.65	0.27	0	0.08	0.04	0	0.3
1	Cluster_79813	11.97	14.53	13.09	0	0	0.12	0	0	0	0	0	0
1	Cluster_75528	6.55	3.63	2.95	0.64	0.97	0.94	0.18	0.55	0	0.4	0	0.18
1	Cluster_90896	65.99	87.15	50.5	2.67	6.08	3.83	0	0	0	0	0	0
1	Cluster_54170	7.76	9.28	10.1	0.97	0.81	0.67	0.31	0.59	0.67	0.52	0.09	0.3
1	Cluster_49546	4.54	4.3	4.18	0.12	0.15	0.24	0	0	0	0.39	0	0
2	Cluster_54970	0.42	0.23	0.38	2.86	7.86	3.26	0.41	1.38	0.44	1.35	0.74	0.18
1	Cluster_80632	40.62	69.38	41.08	2.08	4.19	1.42	1.88	1.94	1.04	1.57	0.97	1.34
1	Cluster_64337	30.05	27.35	7.63	0.14	0.97	0.79	0	0	0	0	0	0
1	Cluster_64074	16.73	22.25	28.64	1.63	2.43	1.06	0.52	0.11	0.3	0.16	0.2	0.13
1	Cluster_61132	15.75	29.67	26.23	1.74	1.95	0.64	0	0.33	0.42	0	0	0.05
1	Cluster_33728	10.52	13.39	10.89	1.26	1.23	1.27	2.15	0.37	1.27	0.35	0	0.1
4	Cluster_73865	1.67	0.93	0.4	0.5	0.64	0.39	0.93	1.84	0.7	3.85	7.23	2.97
1	Cluster_66595	8.16	8.49	11.76	1	0.36	0.34	1	1.1	0.66	0.41	0.54	0.88
1	Cluster_46380	2.78	2.6	3.66	0	0.07	0	0	0	0	0	0	0
1	Cluster_55293	14.12	11.07	8.04	0.18	1.19	0	0.32	0.09	0	0.31	0	0.09
1	Cluster_71057	15.66	10.61	5.34	0	0.2	0.07	0	0	0	0	0	0
1	Cluster_57450	13.21	12.91	12.07	1.64	2.71	1.58	0.38	0.49	0.33	0.42	0.01	0
1	Cluster_72444	4.8	4.42	2.59	0.39	0.21	0.19	0.31	0	0.16	0.17	0	0.18
1	Cluster_86654	78.65	70.1	59.8	2.61	5.11	2.36	0.13	0	0	0	0	0.15
1	Cluster_38122	38.34	35.38	36.39	0.9	1.57	0.28	0.53	0	0.75	0	0.39	0
1	Cluster_87011	19.84	14.84	17.98	3.31	2.14	2.52	0.94	0.4	0.51	0.26	0.13	0.13
1	Cluster_44747	4.23	5.99	4.92	0	0	0.36	0.27	0	0.52	0	0	0
1	Cluster_65652	9.79	14.62	14.15	0.35	0.4	0.06	0	0	0	0	0	0
1	Cluster_73518	5.75	5.33	2.51	0	0.44	0	0	0	0	0	0	0
1	Cluster_84627	22.06	25.52	17.54	1.67	3.49	2.25	0.34	0.58	0.45	0.77	0.81	0.66
1	Cluster_85877	11.9	24.39	16.32	1.26	2.43	2.19	0.88	1.2	2.27	3.9	1.11	0.48
1	Cluster_57422	18.6	33.37	41.47	0.67	0.92	1.92	0.05	0.25	0	0.51	0.4	0.09
1	Cluster_40863	3.47	13.35	11.66	0	1.67	0	0	0.3	0.93	0	0	0.09
1	Cluster_64147	16.14	16.26	13.2	0.8	2.42	1.69	0	0	0	0	0	0
1	Cluster_75410	6.25	10.6	6.94	0.35	0.97	1.45	0.78	0	0.31	0	0	0
1	Cluster_47779	13.92	14.23	17.49	2.76	2.51	1.88	1.38	1.89	1.33	2.11	2.54	2.32
1	Cluster_41193	8.67	9.43	6.86	0.98	1.17	1.22	1.1	0.09	0.54	0	0.11	1.62
1	Cluster_32835	10.11	9.04	7	0.92	1.93	0.39	0.06	0	0.05	0.03	0	0
1	Cluster_66814	20.52	15.13	21.72	0.42	0.86	0.31	0	0	0	0	0	0
1	Cluster_42261	33.13	30.85	25.75	2.68	4.18	1.91	0	0.12	0	0.18	0	0.04
1	Cluster_83601	35.04	27.73	10.5	2.22	0.31	1.17	0.21	0.11	0.11	0.1	0.11	0
1	Cluster_63181	9.25	15.2	11.32	1.51	2.7	1.21	0.35	0.71	0.44	1.54	0.15	0.99
1	Cluster_77426	14.08	13.11	11.26	1.69	1.55	1.93	2.04	1.83	1.86	0.66	1.74	1.71
1	Cluster_74298	7.85	8.61	13.14	1.65	2.49	2.42	1.35	1.4	0.98	0.74	0.23	0.95
1	Cluster_44629	5.67	6.58	5.63	0.89	0.79	1.34	0.03	0	0	0	0	0.13
2	Cluster_60971	2.17	1.01	0.99	6.53	9.66	5.48	1.71	0.81	1.21	1.37	1.39	1.24
1	Cluster_52862	4.06	4.1	4.21	0.7	0.39	0.59	0.19	0.04	0.09	0.11	0	0.04
1	Cluster_81686	17.52	14.2	14.41	0.2	1.05	0.1	0	0.1	0	0.1	0	0
1	Cluster_53707	18.73	22.5	28.39	0.75	1.29	1.31	0.04	0	0.04	0.22	0	0
3	Cluster_80895	11.75	8.59	6.66	15.77	13.41	9.44	316.35	69.29	16.12	5.66	2.5	5.42
1	Cluster_89976	13.32	8.62	16.58	0	3.11	1.35	0.51	0	2.01	1.93	0.62	1.37
1	Cluster_76399	3.19	2.6	2.85	0.24	0.78	0.16	0	0.25	0.08	0	0.17	0
1	Cluster_34906	18.03	17.59	10.5	1.42	1.56	0.88	0.04	0	0.08	0.2	0.03	0.1
4	Cluster_38657	0.3	0.09	0	0.19	0.1	0.96	0.86	0.75	0.94	4.63	3.29	3.34
1	Cluster_64003	20.46	21.58	17.6	0.09	0.46	0.13	0.09	0	0	0	0	0
1	Cluster_48785	24.31	28.86	25.44	2.16	2.62	2.19	0.72	0.82	0.17	0.09	0.26	0.11
1	Cluster_76700	5.73	3.94	4.1	0.26	0.95	0.85	0.09	0.19	0.08	0.25	0.2	0.2
1	Cluster_68689	8.05	11.3	11.47	0.75	0.74	0.52	0.08	0	0	0.32	0	0.22
1	Cluster_37218	21.01	23.42	18.33	1.17	1.77	1.89	2.51	0.27	1.24	0.12	0.9	1.04
1	Cluster_61034	10.33	13.95	7.02	0	0.07	0.08	0	0	0	0	0	0
1	Cluster_47361	6.66	8.76	9.15	0.67	0.94	0.55	0	0	0	0	0	0
1	Cluster_34861	4.95	4.13	3.6	0.94	1.31	0.71	0.18	0.26	0.17	0.44	0.97	0.14
1	Cluster_37622	2.66	3.15	2.2	0.16	0.09	0.08	0	0.12	0	0.21	0	0
2	Cluster_71172	1.25	0.61	1.62	13.92	17.97	7.41	0.76	0.57	0.76	1.15	3.16	3.01
1	Cluster_41113	13.85	16.99	9.44	0.5	1.27	0.5	0.12	0	0.16	0	0.23	0.03
1	Cluster_66208	13.24	12.19	10.41	1.17	1.06	0.07	0	0	0	0	0	0.12
1	Cluster_62672	10.18	10.71	8.45	2.02	2.19	1.26	0.17	0	0	0.32	0.03	0
1	Cluster_71262	33.6	40.08	56.7	3.75	2.64	3.53	0.61	0.65	0.9	0.43	0.26	0
1	Cluster_54576	8.74	11.05	11.18	1.46	1.92	0.16	0	0	0	0.98	0.19	0.31
1	Cluster_59881	17.14	12.32	4.67	1.26	0.15	0.66	2.02	1.62	0.51	0.1	0.53	0.34
1	Cluster_48883	16.01	12.71	14.11	0.61	1.77	0.97	0	0	0.31	0	0	0
1	Cluster_77289	8.23	6.18	8.34	0.2	1.89	0.33	0.66	0.23	0	0	0	0
1	Cluster_66290	2.56	2.44	3.41	0.38	1.01	0.72	0.08	0	0	0	0.07	0
1	Cluster_54850	6.64	6.07	7.42	1.17	1.13	0.41	0.09	0.74	0	0.93	0.33	0.57
1	Cluster_83110	38.07	36.31	25.93	2.15	3.46	1.37	0	0	0	0	0.11	0
1	Cluster_48027	8.37	5.4	7.98	1.23	0.43	0.86	0	0.5	0.82	0	0.08	0.17
1	Cluster_48183	9.64	8.9	5.6	0.06	0.37	0	0	0	0	0	0	0.09
1	Cluster_56540	2.17	2.54	2.05	0.61	0.19	0.64	0	0.16	0.05	0.26	0.28	0
1	Cluster_59904	5.35	6.03	6.87	0.75	1.12	1.47	0.56	0.56	0.24	0.55	0	0.06
1	Cluster_52492	3.38	3.23	2.7	0	0	0	0	0	0	0	0	0
1	Cluster_88553	2.24	3.29	5.26	0.75	1.14	1.32	0.29	0	0.15	0.14	0.29	0.42
1	Cluster_57821	12.39	10.19	10.09	0.72	0.37	0.19	0	0	0	0	0	0
1	Cluster_49040	11.85	9.18	4.09	0.93	0.04	0.43	0.04	0.04	0.16	0.31	0	0.11
1	Cluster_26439	4.2	5.91	3.9	0.87	1.44	0.89	0.07	0.21	0.24	0	0.03	0.03
1	Cluster_56101	46.4	41.35	36.62	1.71	5.73	4.04	0.05	0.05	0.05	0.35	0.99	1.62
1	Cluster_81383	5.74	8.96	8.12	0	0	0	0	0	0	0	0	0
1	Cluster_96326	3.18	7.32	5.5	0	0.43	0.87	0	0.45	0.9	0	0	0
1	Cluster_33220	20.04	22.78	14.52	0.12	0.54	0.94	0	0	0	0.02	0	0
1	Cluster_33744	6.53	13.17	11.48	2.25	0.9	1.07	0.75	0	0.93	0.97	0.64	1.22
1	Cluster_51005	4.47	2.97	4.02	0.1	0.3	0.15	0	0	0	0	0	0.21
1	Cluster_82374	6.51	5.39	9.71	0	0	0	0	0	0	0	0	0
1	Cluster_46900	18.5	6.19	4.14	0.29	1.18	0.8	2.87	2.98	0	0.58	0	0
1	Cluster_14501	9.65	7.8	7.07	1.81	1.84	2	0.64	0.68	0.63	0.82	0.55	0.44
1	Cluster_70416	19.93	31.51	29.72	0.33	1.3	0.27	0	0	0	0.13	0	0
1	Cluster_70014	7.98	10.91	7.73	0.55	0.49	0.83	0	0	0	0	0	0
3	Cluster_88289	0.69	0.75	1.75	0.18	1.55	1.06	2.88	2.05	7.38	0.92	0.36	1.47
1	Cluster_83778	8.65	8.33	8.98	0.22	0.1	0.11	0	0	0	0	0	0
1	Cluster_86543	6.67	7.16	4.69	0.63	0.61	0.13	0	0.52	0	0	0.26	0
1	Cluster_91402	4.49	11.73	10.67	1.37	0.75	0	0.66	0	0	0	0	0
1	Cluster_34227	7.85	5.21	4.77	0.07	0.2	0	0	0	0	0	0	0
1	Cluster_62290	23.06	32.69	22.26	1.03	2.16	1.8	0.37	0	0	0	0.11	0
1	Cluster_39470	2.86	5.98	3.43	1.26	1.49	1.07	0	0	0.59	0.06	0.09	0
1	Cluster_38012	3.83	6.85	5.97	1.31	1.03	1.05	0.08	0	0.08	0.33	0	0.17
1	Cluster_67614	8.45	8.9	13.15	0.87	0.74	0.97	0.2	0	0.57	0.67	0	0.54
1	Cluster_88519	5.3	4.55	9.41	0.36	1.61	0.5	0	0	0	0	0	0
1	Cluster_44295	5.38	3.77	4.37	0	0	0	0	0	0.96	0	0	0.18
1	Cluster_36405	8.35	10.15	8.44	2.1	1.89	2.05	1.23	0.77	0.86	1.57	1.7	1.58
2	Cluster_59010	1.53	2.32	2.33	14.49	10.3	14.84	1.03	2.2	2	0.59	1.79	1.66
1	Cluster_58763	18.79	13.17	5.5	0.49	0.19	0.05	0	0	0.05	0.05	0	0.24
4	Cluster_44144	0	0	2.79	0	0	0	0	0	0	28.81	15.39	7.79
1	Cluster_37982	7.22	9.48	8.37	0	1.71	1.15	0.07	0	0	0	0	0
2	Cluster_44690	3.95	3.5	4.68	32.02	33.52	31.29	2.81	2.39	3.86	2.05	0	0.72
1	Cluster_49998	2.42	3.34	2.98	0	0	0	0.23	0	0	0	0	0
4	Cluster_77386	0.42	1.26	2.89	0.85	1.73	1.74	3.31	1.09	11.34	156.84	99.5	88.52
1	Cluster_35529	17.19	10.16	5.93	1.39	1.55	0.97	1.53	0	0	0.41	0	0.53
1	Cluster_60992	8.06	9.92	7.98	0.36	0.85	1.56	0	0	0.1	0	0.05	0
1	Cluster_42266	5.4	4.12	5.49	0.73	0.38	0.76	0	0	0	0	0	0
4	Cluster_77669	0	0	0	0	0	0.19	0.32	0.31	0.5	49.32	24.09	53.2
1	Cluster_93820	3.21	9.94	6.06	0	0.39	0	0	0	0	0	0.62	0
1	Cluster_67507	5.71	6.3	10.95	1.73	1.14	2	0.99	1.72	1.87	1.03	1.23	1.2
1	Cluster_48825	233.22	1.47	2.69	0.75	0.94	0.58	3.15	2.43	3.53	7.3	5.44	8.14
1	Cluster_36915	14.32	20.14	23.2	3.71	3.06	2.63	0.51	0.34	0.26	0.1	0	0
1	Cluster_45128	7.38	8.83	13.17	0	0	0	0	0	0	0	0	0
1	Cluster_91358	18.95	28.52	21.14	0.37	0.18	0.55	0	0	0	0	0	0
1	Cluster_84043	5.97	7.89	7.72	0.77	0.77	1.09	0	0.12	0.26	1.26	0.73	1.93
4	Cluster_53117	4.63	3.46	2.3	3.13	3.03	2.99	1.02	1.32	2.34	33.07	15.68	25.6
1	Cluster_73572	35.09	51.85	55.54	0	0	0	0	0	0	0	0	0
1	Cluster_55300	3.85	3.01	3.73	0.18	0.63	0.89	0.79	0.34	0.7	0.11	0.22	0.47
1	Cluster_59885	3.76	5.06	8.15	0.65	0	1.33	0.26	0.26	1.13	1.1	0.31	1.24
1	Cluster_90297	3.02	6.21	2.22	1.08	1.4	0.81	0.16	0	0	0.15	0	0
1	Cluster_38383	5.95	7.18	4.91	0.37	0.59	0.6	0	0	0	0	0	0
1	Cluster_68475	19.17	15.72	7.98	2.73	1.42	2.24	0.51	0.33	0.7	0.56	0.66	0.74
1	Cluster_69382	6.69	8.64	10.98	2.29	1.65	1.19	0.59	0.67	0.53	0.39	1.23	0.45
4	Cluster_40095	2.76	0	0.71	0	0	0	0	0	0.17	8.82	7.42	14.44
1	Cluster_37811	5.29	3.03	4.28	0.21	1.41	1.08	0.12	0	0	0.47	0.38	0.04
1	Cluster_30116	5.34	5.49	5.15	1.53	1.02	1.25	0.87	0.52	0.93	0.48	0.63	0.62
1	Cluster_73574	8.67	15.11	10.34	0.07	1.77	0.22	0.18	0.29	0.28	0	0.18	0
1	Cluster_56766	9.41	6.74	3.53	0.31	0.7	0.52	0	0	0	0.39	0	0.13
1	Cluster_77958	2.66	2.35	3.22	0	0.03	0	0.23	0.99	0.28	0.92	0	0.83
1	Cluster_93720	11.15	22.24	22.34	0.47	0	0.24	0.47	0.48	0.24	0.47	0	0
1	Cluster_30681	3.31	3.36	2.31	0.4	0.66	0.97	0.1	0.36	0.22	0.29	0.13	0.26
1	Cluster_91115	4.64	4.58	5.93	0	1.59	1.06	0	0.94	1.27	0	0.36	0
1	Cluster_30091	3.78	2.86	3.58	0.28	0.53	0.57	0.53	0.34	0.28	0.88	0.42	0.62
1	Cluster_73373	11.39	9.84	3.92	0.22	0	0.07	0	0	0	0	0.08	0
2	Cluster_29715	2.04	1.24	2.19	8	12.69	7.88	1.11	1.16	0.98	0.96	0.84	0.35
1	Cluster_52284	3.36	2.67	4.13	0.08	0	0.25	0.04	0.13	0	0	0.04	0
1	Cluster_38853	8.73	17.28	11.76	0	0.3	1.6	0.17	0	0.17	0	0	0.33
1	Cluster_54208	5.09	4.01	4.12	0.35	0.6	0	0	0	0.09	0.13	0.05	0.04
1	Cluster_65082	5.6	4.17	2.43	0.29	0.62	0.41	0.12	0	0	0.06	0.12	0.17
2	Cluster_67174	0.22	0	0.33	2.4	2.76	2.4	0	0	0	0	0	0
1	Cluster_17069	4.07	5.13	2.37	0.16	0.45	0.39	0.19	0.13	0.34	0.23	0.29	0
1	Cluster_42347	17.16	5.25	6.41	1.7	0	2	0	0	0.16	0	0.52	0
1	Cluster_15973	5.05	6.27	5.96	1	0.99	1.26	0.25	0.24	0.31	0.15	0.16	0.18
2	Cluster_50229	7.37	6.3	5.85	8.58	89.25	9.09	4.08	7.8	2.71	7.9	1.83	2.35
1	Cluster_49363	13.07	8.71	7.14	0.55	1.4	0.55	0.08	0	0	0.19	0.37	0.99
1	Cluster_41666	4.08	4.43	5.2	0.42	0.26	0.28	0	0	0	0	0	0
4	Cluster_78742	2.57	4.97	5.35	2.96	2.36	1.49	5.76	4.98	5.72	59.04	49.15	61.47
1	Cluster_45025	9.06	5.82	4.51	0.45	0.81	0.56	0	0.25	0.14	0	0.04	0.2
1	Cluster_76964	11.4	9.33	7.27	0.08	0.48	0.57	0	0	0	0	0	0
1	Cluster_85686	5.03	8.28	8.99	0.61	0.84	0.24	0	0	0	0	0	0
1	Cluster_40216	7.44	5.92	2.54	0.68	1.1	0.78	0	0	0	0	0	0
1	Cluster_61941	4.21	2.55	4.5	0	0.93	0	0.23	0.15	0.21	0	0.09	0
1	Cluster_53231	15.98	12.42	7.13	0.54	0.83	0.25	0	0	0	0.08	0	0
1	Cluster_58808	4.16	4.91	4.13	0.2	0.05	0	0	0	0	0	0	0
1	Cluster_38712	3.02	3.4	2.48	0.39	0.43	0.27	0	0	0	0.06	0	0
1	Cluster_45048	3.98	3.13	2.49	0.28	0.24	0.32	0	0	0	0.03	0	0
1	Cluster_78169	5.11	11.1	10.5	2.04	1.09	1.85	1.24	1.64	1.23	1.58	2.03	1.56
1	Cluster_90929	10.08	19.14	5.62	1.46	1.21	0.8	0.41	0.06	0.01	1	1.19	0.35
1	Cluster_91110	2.55	2.62	4.01	0.53	0.35	0.36	0.54	0	0	0.7	0.18	0.18
1	Cluster_85313	6.6	3.92	6.51	0	1.7	0.49	0	0	0	0.02	0	0
1	Cluster_75896	8.49	8.25	12.52	0.77	0	0.15	0	0	0	0	0	0
1	Cluster_3397	5.34	6.13	6.72	0.05	0.06	0.02	0.06	0.11	0.03	0.15	0.07	0.26
1	Cluster_90100	5.78	3.91	7.81	0	1.57	1.89	0	0	0.32	0.96	0	0.18
1	Cluster_84522	9.32	9.4	9.85	0	0.22	0	0	0	0	0.71	0.41	0.53
1	Cluster_79904	4.91	7.59	6.26	0.09	0.18	0	0.18	0	0	0	0	0.18
1	Cluster_85618	2.6	2.41	3.42	0.37	0	0.91	0.17	0.07	0	0.18	0	0.78
1	Cluster_89690	4.95	3.07	4.75	0.31	0.92	0.47	0	0	0	0.31	0	0
1	Cluster_50660	5.49	8.14	5.66	0.16	0	0.37	0	0	0	0	0	0
1	Cluster_27457	6.48	5.78	3.95	0.49	1.05	0.74	0.35	0.28	0.15	0.02	0.03	0.03
1	Cluster_73988	5.39	8.37	8.89	0.34	1.19	0.32	0	0	0	0.22	0	0
1	Cluster_33946	6.36	6.01	5.88	0.67	1.28	0.42	0	0.06	0.06	0.06	0.06	0.08
1	Cluster_52694	10.85	6.24	3.38	0.68	0.25	0.57	0.06	0	0	0.18	0.32	0.12
1	Cluster_34130	19.86	17.99	18.63	1.12	1.33	0.29	0.38	0.45	0.27	0	0.05	0
2	Cluster_91587	0.37	0	0	2.13	6.9	3.01	0	0	0	0.3	0.23	1.28
1	Cluster_59022	7.16	9.23	3.01	0	0	0	1.61	0.82	0.06	2.03	0	0
1	Cluster_56344	17.82	17.65	9.24	0	0	0	0	0	0	2.46	0	0
1	Cluster_84169	3.08	5.23	11.68	0	0	0	0	0	0	0	0	0
1	Cluster_89393	7.69	10.04	7.01	2.11	1.96	1.86	0.15	0.31	0.46	0.6	0	0.95
1	Cluster_232	4.85	7.53	7.24	0.08	0.32	0.04	0.16	0.22	0	0.03	0	0
1	Cluster_80428	5.27	10.67	3.22	0.51	0.38	0	0	0	0	0	0	0
1	Cluster_76305	2.19	2.98	3.41	0	0	0.43	0.08	0	0.35	0.57	0	0.77
1	Cluster_67924	3.21	5.18	3.69	0.44	0.29	0	0	0	0	0.06	0	0
1	Cluster_90893	6.55	11.85	5.91	2.3	0	2.57	0	0.3	0	0.17	0	0.68
1	Cluster_51796	7.56	4.61	4.04	0.97	0.46	0.84	0.57	0.09	0.31	0.38	0.17	0.26
1	Cluster_12346	25.65	28.05	19.84	0.18	0.4	0.17	0.03	0.06	0.08	0.05	0.08	0.09
1	Cluster_66970	4.25	3.87	2.99	0.55	0.59	0.12	0	0	0	0	0	0
1	Cluster_76776	7.47	4.97	3.21	0.5	0	0	0.33	0	0.08	0	0.23	0
1	Cluster_40406	2.71	2.17	2.36	0.1	0.52	0.43	0	0	0	0	0.25	0
1	Cluster_66026	8.55	20.04	18.43	0.07	0	0	0.13	0	0	0	0.36	0.13
1	Cluster_35665	5.15	5.11	4.6	1.34	1.27	0.63	0	0.22	0.23	0.24	0.1	0
1	Cluster_63729	2.93	4.53	4.54	0.78	0.27	0.56	0.28	0.06	0	0.27	0.23	0.43
1	Cluster_59115	4.91	3.36	3.56	1.21	0.35	0.51	0.05	0.41	0.04	0.05	0	0
4	Cluster_53657	0.51	0.72	0.48	0.19	0.38	0.12	1.06	0.75	1.58	10.85	8.7	10.66
1	Cluster_56492	6.51	6.72	3.97	1.03	0.97	0.54	0	0.41	0	0	0	0
1	Cluster_16025	4.83	4.55	4.26	1.23	0.79	0	0	0	0	0	0	0
2	Cluster_40405	1.32	1.05	1.4	6.96	7.48	6.34	1.73	0	0	0	0.1	0.26
1	Cluster_77166	5.34	6.52	5.97	0.08	0.08	0.17	0.16	0	0	0.32	0	0.08
1	Cluster_61373	7.11	7.24	7.68	1.94	0.97	1.32	0.21	0.05	0.11	0.15	0.16	0.1
1	Cluster_56988	3.65	3.8	3.76	0.94	0.82	0.64	0.07	0.25	0.71	0.44	0.25	0.05
1	Cluster_25466	13.36	17.57	23.68	0.19	0.13	0.27	0	0.01	0	0.23	0.08	0.02
1	Cluster_61861	4.01	3.41	3.27	1.16	1.13	0.48	1	0.76	0.37	0.26	0.83	0.62
1	Cluster_50605	2.9	4.83	4.49	0	0.29	0.44	0	0	0.04	0	0	0
1	Cluster_48898	5.28	4.35	2.59	0.23	0.19	0.19	0	0	0	0.04	0	0
1	Cluster_39703	11.5	8.54	6.87	0.45	0.73	1.3	0	0	0.06	0	0	0
4	Cluster_52349	1.07	2.08	2.61	2.12	2.36	1.23	0.46	0.12	1.58	17.7	2.81	2.77
1	Cluster_78404	7.89	15.33	12.38	0	0	0	0	0	0	0	0	0
1	Cluster_78531	2.24	4.67	4.48	0.23	0.23	0.54	0.28	0.23	0	0	0	0
3	Cluster_90076	0.22	0	0.56	1.42	0.79	1.31	17.43	13.48	6.4	0.94	3.11	3.2
1	Cluster_60276	12.01	8.25	3.23	0.66	0.39	0.76	0.35	0.26	0.25	0.3	0.05	0
1	Cluster_76879	4.51	5.76	4.98	0	0	0	0	0.15	0	0	0	0
1	Cluster_26336	3.47	2.76	2.86	1.09	0.91	0.92	0.82	1.05	1.03	0.57	0.44	0.35
1	Cluster_44366	3.96	2.89	2.63	0.55	0.93	1.04	0.41	0.28	1.07	0.13	0.11	0.17
4	Cluster_91069	2.54	3.44	4.24	0.53	2.61	1.61	3.56	4.02	5.42	51.12	37.73	45.86
1	Cluster_38387	5.84	4.25	2.8	0.86	0.35	0.45	0.03	0.03	0	0	0.03	0.05
1	Cluster_56494	2.86	4.15	4.13	0.16	0.35	0.42	0.2	0	0.08	0	0.02	0.07
1	Cluster_12148	4.09	5.08	4.76	0.14	0.11	0	0	0	0.01	0	0	0
1	Cluster_8750	5.27	3.31	3.23	0.69	0.34	0.68	0.36	0.43	0.49	0.64	0.38	0.27
2	Cluster_90694	1.63	1.33	0.34	4.16	7.77	2.42	0.34	1.22	0	0	0.69	1.83
1	Cluster_27893	3.87	2.44	2.34	0.56	0.57	0.66	0.1	0.23	0.06	0.11	0	0.07
1	Cluster_39058	131.82	192.81	149.5	0.61	0.88	0.08	0	0	0	0	0	0
1	Cluster_27354	6.23	5.06	3.86	0.36	0	0.95	0.3	0	0.17	0.14	0.09	0.06
1	Cluster_30867	7.79	10.84	7.07	1.05	1.48	1.04	1.51	2.04	0.66	0.97	0.69	0.7
4	Cluster_52498	0.64	0.09	0.24	0.51	0	0.42	0.54	1.1	2.08	11.53	9.59	13.03
1	Cluster_47714	5.06	5.88	3.95	0.45	0.22	0.53	0.19	0.23	0.19	0.04	0.04	0.04
1	Cluster_31769	18.28	15.23	13.35	1.87	1.14	1.5	0.36	0.55	0	0.17	0.42	0
1	Cluster_83100	17.44	18.67	26.49	2.03	3.54	1.81	0	0.13	0	0.4	0	0.27
1	Cluster_90545	4.99	7.22	9.85	0	0.43	0.51	1.71	2.24	1.68	1.31	0.53	0.26
1	Cluster_56434	4.93	5.33	3.14	0.14	0.11	0.14	0	0	0	0	0	0
1	Cluster_84953	3.37	3.64	4.64	0.37	0	0	0	0	0.24	0	0	0
1	Cluster_67337	7.18	6.87	3.39	0.49	0.42	1.18	0.31	0	0	0	0	0
1	Cluster_21386	2.83	2.39	2.64	0.81	0.6	0.89	0.49	0.87	0.94	0.54	0.29	0.52
1	Cluster_69276	3.22	6.7	7.33	0.4	0.91	1.06	0.19	0.31	0.44	0.28	0.22	0
1	Cluster_94037	3.38	4.31	7.87	0.45	0.42	0.25	0	0	0	0.24	0	0
1	Cluster_16277	12.08	8.58	8.03	1.79	2.03	1.75	0.35	0.55	0.97	0.44	0.47	0.56
1	Cluster_12529	2.27	4.05	4.46	0.25	0.32	0.55	0.58	0.47	0.54	0.71	0.43	0.38
1	Cluster_21958	6.23	4.14	3.23	1.01	1.14	1.08	0.89	0.58	0.52	0.32	0.66	0.49
1	Cluster_39763	3.45	3.73	4.04	0.46	0.31	0.35	0.61	0.66	0.2	0.26	0.15	0.34
1	Cluster_47346	776.42	5.46	5.38	2.16	1.66	1.39	3.16	2.19	4.97	3.94	3.76	2.71
1	Cluster_64718	7.18	9.65	5.81	1	1.12	1.06	0.23	0	0	0.06	0	0
1	Cluster_83988	4.99	6.7	12.86	1.37	0.67	1.49	0	0	0	0	0	0
1	Cluster_66508	3.71	4.35	2.42	0.12	0.06	0.12	0	0	0	0	0	0
1	Cluster_89351	4.19	4.77	5.5	1.37	0.45	0.61	0.15	0	0	0	0	0
2	Cluster_62303	0.64	0.46	1.91	11.98	8.38	3.96	0	0.75	2.19	0.08	1.94	1.47
1	Cluster_69953	2.71	5.56	4.03	0.42	0.48	1.45	0	0	0	0	0	0.18
4	Cluster_82715	0	0	0	0	0	0	1.06	2.55	2.61	18.03	17.99	10.07
1	Cluster_33800	3.61	9.87	9.16	0	0	0.26	0.19	0	0	0	0	0
1	Cluster_86377	5.05	5.95	12.63	1.36	0.24	1	0.99	0.51	0.38	0.73	0	1.82
1	Cluster_41022	2.4	3.06	2.71	0	0.99	0.74	0	0.1	0.06	0.2	0	0
1	Cluster_93734	3.17	2.1	7.66	0	0	0	0	0	0	0	0	0
1	Cluster_32362	19.85	9.4	10.7	0	0.75	1.02	0	0.22	0.14	0.12	0.57	0.34
4	Cluster_56332	1.95	1.73	2.35	0.87	2.25	1.19	0.75	0.97	2.3	15.58	8.67	7.9
1	Cluster_30556	6.97	5.06	3.11	0.95	0	0	0.32	0.12	0.41	0	0	0
1	Cluster_77966	3.61	4.76	6.79	0	0	0	0	0	0	0	0	0
1	Cluster_57959	5.01	3.42	2.38	0.19	0.28	0.15	0.05	0.05	0	0.19	0	0.14
1	Cluster_9783	3.03	3.23	2.51	0.86	0.91	0.93	0.43	0.21	0.35	0.4	0.24	0.38
1	Cluster_40913	5.04	3.58	3.62	0.84	1.11	1.25	0.03	0.1	0.09	0.09	0	0
1	Cluster_76487	63.49	77.37	52.32	0	2.11	1.01	1.07	1.34	0.54	0.71	0.97	1.1
4	Cluster_51173	2.4	1.72	1.86	1.84	4.42	1.31	0.7	0.58	2.59	42.56	22.9	28.54
1	Cluster_84873	4.24	4	2.76	0.79	1.06	0.16	0.12	0.12	0	0	0	0
1	Cluster_35125	3.8	2.71	5.23	0	0	0	0	0	0	0	0	0
1	Cluster_65526	3.73	3.09	2.81	0.23	0.51	0.18	0.06	0.12	0.06	0	0	0
1	Cluster_76003	5.48	3.48	3.77	0.61	1.45	0	0	0	0	0.12	0	0
1	Cluster_73963	214.05	349.28	247.48	0	0.58	0	0	0	0	0	0.08	0
1	Cluster_6442	5.29	5.88	4.3	1.54	1.58	0.89	1.02	1.53	0.26	0	0.02	0
1	Cluster_65697	3.8	3.33	2.07	0.53	0.68	0.83	0	0.06	0.18	0.17	0	0.63
1	Cluster_35894	11.38	13.26	16.99	1.61	2.21	2.11	1.61	2.91	1.75	0.24	0.25	0
1	Cluster_88823	5.19	17.52	12.1	1.29	0.35	2.89	0.97	0	0	0.6	0.54	2.39
2	Cluster_62824	1.82	2.45	3.45	4.32	44.57	4.15	2.62	4.75	1.3	5.5	2.02	2.15
1	Cluster_10439	5.93	4.27	3.67	0.52	0.3	0.24	0.4	0.16	0.24	0	0	0.33
1	Cluster_60599	5.72	3.12	7.46	1.7	0.53	0.63	1.66	0.53	1.38	0.75	0	0.8
1	Cluster_87280	4.51	9.99	7.2	0.43	1.6	0.56	0	0.27	0	0	0	0
1	Cluster_76301	6.45	7.48	7.74	1.93	0.31	1.46	0.08	0.08	0	0	1.09	0.08
4	Cluster_65506	3.39	0.46	0.98	1.52	6.16	1.43	1.99	3.51	4.19	81.53	64.91	66.72
1	Cluster_90917	2.21	2.79	2.93	0	0	0.17	0	0	0	0	0	0
1	Cluster_84648	2.33	3.14	7.69	0.13	0.25	0.1	0	0	0.14	0	0.09	0.13
1	Cluster_91042	25.72	9.9	29.77	0	0	0	0	0	0	0	0	0
1	Cluster_35112	5.84	2.23	2.4	0.98	1.56	0.42	0.29	1.17	1.23	0.88	0.76	1.26
1	Cluster_85751	4.15	3.76	3.41	0.12	0.23	0	0	0	0.24	0	0.25	0.35
1	Cluster_55180	3.84	3.4	5.36	0.63	0.41	0.57	0.49	0.56	0.66	0.03	0.26	0
4	Cluster_59147	0.45	0.43	1.08	0.97	0.76	0.29	0.21	0.99	1.01	3.5	3.82	2.58
1	Cluster_42523	2.45	3.96	3.47	0.16	0.28	0.26	0.03	0.13	0.03	0.22	0.03	0
4	Cluster_81062	1.36	0.5	1.15	0	0	0.19	0.29	0.89	0.83	2.81	4.39	5.09
1	Cluster_62189	33.54	30.71	44.82	0.97	1.92	0.87	0.48	0	0.36	0	0.22	0
1	Cluster_68721	2.72	3.17	3.88	0.65	0.59	0.22	0.03	0.15	0.15	0	0.65	0.48
1	Cluster_39094	6.59	5.5	3.85	1.15	1.16	1.37	0.68	0.4	0.39	0.47	0	0.67
1	Cluster_65472	3.6	5.53	5.64	1.53	0	0.47	0.65	0.18	1.14	1.5	0	1.45
4	Cluster_55651	0	0.55	0.31	0	0.13	0.39	0.87	0.63	0.67	2.6	4.28	3.39
1	Cluster_60908	16.06	15.03	19.62	0	0.27	0.42	0.33	0	0	0.2	0.08	0
4	Cluster_64915	0.15	1.33	0.82	0.29	0.36	0.29	0.36	0.14	0.69	6.5	2.51	2.87
1	Cluster_41787	9.39	8.95	7.7	0.25	1.75	0.91	0.79	0.4	0	0.12	0	0
1	Cluster_87565	3.9	12.22	15.68	0.29	0.14	0.16	0.13	0	0.27	0	0	0
1	Cluster_73607	21.32	25.21	28.89	0.22	0.07	0.3	0.15	0	0	0	0	0
1	Cluster_90316	6.26	4.83	3.35	0.14	0.24	0.72	0	0	0	0	0	0
1	Cluster_56148	109.02	187.6	167.26	4.63	5.87	2.39	1.69	1.31	2.21	0.78	0	0
1	Cluster_63983	4.42	3.05	4.91	0.35	0.24	0.19	0	0.11	0	0.79	0.53	0.58
1	Cluster_69224	4.02	4.71	2.17	0	0	0	0	0	0	0	0	0
4	Cluster_93088	0	0	0	0.6	0	0.36	3.85	2.6	1.58	17.2	26	19.03
1	Cluster_78571	8.79	18.17	16.99	0.23	0.19	0	0.48	0	0	0	0	0
2	Cluster_50733	1.38	0.99	0.46	11.44	12.71	6.41	2.1	1.94	0.45	0.78	0.99	0.94
4	Cluster_51425	0.3	0	0	0.07	0.14	0	0.3	0.36	1.22	6.77	11.46	20.88
1	Cluster_92272	10.47	4.25	2.71	0	1.92	0.97	1.66	0	1.27	1.37	0	0.33
3	Cluster_73070	0	0.76	0.08	0	0.79	1.02	6.04	4.22	2.16	1.07	1.47	1.58
1	Cluster_87332	3.09	8.05	2.39	0	1.42	0.9	0	0	0	0.12	0.15	0
1	Cluster_92099	6.23	5.12	3.83	1.02	1.13	0.24	0	0	0	0	0	0
1	Cluster_75772	39.33	43.73	37.73	0.01	0.12	0.18	0	0	0	0	0	0
4	Cluster_35430	0.09	0.24	0.22	0.38	0.39	0.38	1.81	0.81	1.24	6.69	7.17	9.33
1	Cluster_81530	9.18	13.09	6.18	0	0	0	0	0	0	0	0	0
3	Cluster_91108	0.86	2.06	0.34	0.88	1.82	1.69	9.04	8.73	5.1	1.62	1.12	0.29
4	Cluster_44674	2.39	2.62	1.63	0.35	0.75	0.74	1.31	1.15	2.65	14.39	6.98	10.02
3	Cluster_55403	1.61	0.93	0.89	9.76	5.16	3.25	145.61	4.79	1.78	1.25	2.05	1.46
4	Cluster_37366	0	0.53	0	1.87	0	0	0	0	0.19	8.99	3.45	8.85
4	Cluster_35781	0.56	0.67	0.21	0.45	0.78	0.76	0.85	0.76	0.98	5.4	3.02	5.42
1	Cluster_60480	271.53	319.37	327.17	8.51	12.15	10.52	5.25	2.97	3.93	3.12	6.77	5.27
2	Cluster_82970	0.74	0.51	0.82	4.67	3.54	5.96	0.31	0.54	0.94	0	0.11	0.2
4	Cluster_93234	0	0	0.77	1.11	0.86	0	0.62	1.02	0.17	4.93	13.98	4.86
4	Cluster_31816	0.79	0.51	0.5	0.52	0.65	0.52	0.17	0.7	1.1	7.72	4.09	5.68
1	Cluster_29110	3.22	3.01	2.78	0.09	0.04	0	0	0.01	0	0.01	0	0
1	Cluster_86227	14.65	13.87	13.5	0.99	1.23	1.33	0	0.25	0	0	0	0.24
1	Cluster_90796	83.78	99.41	99.02	1.57	1.49	4.61	0.66	1.27	1.5	1.15	4.49	3.03
1	Cluster_85772	3.78	4.48	6.3	0.86	0.85	0.5	0.25	0.13	0	0.24	0.25	0
1	Cluster_84414	19.15	14.75	8.01	0.86	3.01	1.61	0	0.32	0	0	0	0
1	Cluster_74421	8.66	2.91	6.11	0.73	1.57	1.08	0.72	0.08	0.07	0	0	0.23
1	Cluster_86183	3.25	3.85	2.04	0.37	0.24	0.12	0	0.51	0.74	0.12	0.63	0
1	Cluster_57010	5.88	3.36	4.77	0.62	0.6	0.53	0.19	0.29	0.14	0	0.15	0
4	Cluster_55765	0.63	2.02	2.09	0.84	2.36	0.36	0.54	0.57	1.28	28.67	12.28	16.84
4	Cluster_51589	0.39	1.02	1.42	0.54	0.42	0.52	1.36	1.66	1.06	8.5	5.29	4.66
1	Cluster_9582	2.19	2.43	2.56	0.11	0.15	0.2	0	0.08	0.01	0.43	0.21	0.38
4	Cluster_55434	0.31	0.2	0.36	0.3	0.39	0.73	1.19	0.87	0.75	3.64	3.83	3.67
4	Cluster_54503	2.71	2	2.02	1.42	2.09	1.59	1.81	1.14	1.84	13.48	8.85	14.16
1	Cluster_94165	4.96	4.97	5.15	0.71	0.78	1.02	0.72	0.63	1.33	0	0	0.37
1	Cluster_84198	282.23	2.56	3.52	1.41	0.85	0.33	2.61	1.79	1.87	9.22	5.72	5
3	Cluster_60061	0.05	0.15	0.25	2.12	1.47	1.78	35.14	62.46	43.44	0.55	3.98	1.57
2	Cluster_74603	1.02	0.98	0.13	3.03	3.69	2.22	0.76	1.11	0.29	0.59	0.39	0.4
4	Cluster_75263	0.69	0.3	0	1.95	0	2.78	1.63	12.82	11.24	317.08	165.96	354.62
2	Cluster_4313	0.96	0.35	1.17	2.82	6.94	3.15	1.75	1.34	0.82	1.52	0.71	1.32
4	Cluster_88521	0.52	0	0	0.36	0.1	0.38	0	1.07	2.09	11.4	12.64	11.79
2	Cluster_37947	0.41	0.33	0.54	3.23	2.36	2.06	0.67	0.62	0	0.11	0.63	0.33
4	Cluster_58568	1.13	0.92	0.78	0.49	0.09	0.51	1.65	0.67	1.15	12.75	12.98	13.8
2	Cluster_79674	1.13	1.48	0.33	3.57	6.47	2.78	0.31	1.32	1.24	0.29	0	0.16
4	Cluster_31036	0.62	0.62	0.45	0.45	0.61	0.32	0.69	0.49	1.13	5.12	2.99	5.53
4	Cluster_49703	1.76	1.88	1.48	2.56	1.32	0.57	0.76	1.61	0.94	9.08	9.08	12.44
2	Cluster_77616	0.88	0.39	0.41	3.53	7.45	5.27	1	0.29	0	1.48	0.56	0
1	Cluster_58065	8.11	4.82	4.83	0.09	0.24	0.1	0	0.07	0.1	0	0	0
4	Cluster_83032	0	0	0	0	0	0	0.1	0.32	1.79	29.56	17.22	13.54
4	Cluster_82860	0.15	0	0.69	0.1	0	0.1	0.1	0.11	0.1	3.02	6.03	4.04
1	Cluster_49020	34.05	28.25	20.09	1.63	0.95	1.31	0.07	0.16	0.07	0	0	0.11
4	Cluster_87474	0	0	0.64	0	0	0	0	1.52	2.64	20.53	16	35.52
4	Cluster_73929	1.53	0.54	0.5	0.83	0.93	1.23	1.12	1.18	1.15	7.59	3.59	6.24
1	Cluster_90992	5.73	4.81	5.31	0	0.17	0	0	0	0	0	0	0.17
4	Cluster_90671	0	0	0	0	0.39	0.36	0	0	1.93	62.84	45.33	52.53
4	Cluster_15165	0.51	0.54	0.42	0.21	0.16	0.23	0.54	0.83	0.83	6.86	4.04	6.45
4	Cluster_83771	0	0	0	0	0	0	0.31	2.14	0.48	29.02	73.54	127.64
4	Cluster_65557	0.3	0.57	0.86	0.06	0	0	0.06	0.3	0.18	4.83	3.06	2.79
4	Cluster_94229	2.69	0.76	0.26	1.3	1.3	1.84	1.58	1.34	1.6	9.99	7.76	13.4
4	Cluster_15541	0.06	0.08	0.26	0.26	0.07	0.11	0.66	0.82	0.75	3.18	2.02	3.03
4	Cluster_87049	0	0	0	0	0	0	0.69	0.85	2.52	9.27	8.63	11.47
4	Cluster_4279	0.65	0.51	0.55	0.51	0.54	0.48	0.3	0.64	0.96	4	2.79	3.75
4	Cluster_86692	0	0	0.25	0.44	0.24	0	0.21	0.47	0.49	2.26	2.63	4.55
4	Cluster_87074	0	0	0	0	0	0.47	0	0	1.31	12.07	14.03	15.36
3	Cluster_50925	0.76	0.23	0.14	0.21	0.35	0.28	5.16	5.35	8.19	1.31	1.89	1.76
4	Cluster_35676	0.17	0.05	0	0	0.11	0	0.58	0.07	0.41	4.84	3.43	3.29
3	Cluster_81052	0.75	0.27	0.09	5.87	4.15	3.68	96.36	3.73	1.83	0.36	0.28	0.28
3	Cluster_53614	0.04	0.13	0.13	0.39	0	0.88	26.98	10.4	8.55	0.21	0.6	0.25
2	Cluster_86757	3.44	2.7	3.43	19.25	17.21	20.65	1.5	1.29	1.65	0.74	0.13	0.49
4	Cluster_64363	0	0	0	0	0	0.11	0.23	0.41	0.04	11.65	18.44	14.15
1	Cluster_80309	5.92	8.64	9.68	0.88	1.49	1.17	0.32	0	0.38	0.01	0.15	0
4	Cluster_83152	0.21	0	0	0.28	0	0.11	1.38	1.76	4.97	74.63	56.25	85.92
1	Cluster_62570	36.12	0	0.1	0	0	0	0	0.11	0	2.66	3.51	4.29
4	Cluster_69858	0	0.06	0	0	0	0	0.07	0.34	0.33	2.54	2.76	3.42
4	Cluster_25777	0.02	0.04	0.03	0	0	0.05	0.17	0.32	0.27	2.44	2.96	3.19
4	Cluster_16058	0.09	0.18	0.14	0.11	0.31	0.33	0.79	0.44	0.9	6.7	5.61	5.86
1	Cluster_27158	5.11	7.16	5.21	0.77	1.39	0.36	0.29	0.69	0.33	0.6	0.76	0.65
4	Cluster_74007	0	0	0	0	0	0	0	0	4.88	35.21	31.14	61.35
4	Cluster_80829	0	0	0	0.28	0	0	0	0.2	0.29	32.04	23.32	27.52
4	Cluster_76764	0	0.22	0	0	0	0	0	0.28	0.75	27.18	11.3	27.43
4	Cluster_928	0.01	0	0.02	0.05	0.01	0.01	0.15	0.3	0.34	2.72	3.13	3.44
4	Cluster_93103	0	0	0	0	0	0	1.18	0	0	8.02	5.93	5.43
4	Cluster_93453	0.24	0	0.69	0.92	0.45	0.23	1.76	0	1.02	28.53	15	18.82
4	Cluster_3440	0.29	0.17	0	0	0	0	3.59	2.95	4.34	57.86	34.01	51.12
4	Cluster_59427	0	0	0	0	0	0	0	0.82	1.82	10.02	4.96	17.05
4	Cluster_40688	0.24	0.15	0.04	0	0.03	0.16	0.33	0.56	0.71	3.51	2.49	3.02
4	Cluster_73848	0	0	0.01	0	0	0	0	0	0	13.89	5.9	14.6
4	Cluster_77682	0	0	0	0	0	0	1.35	0	1.29	4.19	3.63	5.67
4	Cluster_78759	0.07	0	0.71	1.57	0.26	1.06	1.5	1	1.41	11.56	4.19	4.98
1	Cluster_6111	2.32	6.18	5.41	0.47	1.35	0	0	0.57	0	0.95	0.36	0.21
3	Cluster_80791	0	0	0	0	0	0	2.8	9.12	2.14	1.73	2.02	1.65
4	Cluster_77361	0.72	0	0	0	0	1.36	1.89	0	2.62	18.07	14.97	5.03
1	Cluster_20030	2.16	2.47	2.58	0.05	0.21	0.11	0	0.01	0	0.03	0	0
4	Cluster_46054	0.28	0	0	0	0	0	0	0.33	0.36	10.82	38.84	13.14
4	Cluster_90049	0.43	0.24	0	0	0.99	0.21	0.2	0.83	0.26	2.58	3.12	2.14
3	Cluster_69871	0	0	1.15	0	0	0	7.06	3.73	3.23	0	0	0
4	Cluster_78559	0	0.13	0	0.2	0	0.62	1.04	1.11	1.04	5.88	3.26	3.54
1	Cluster_91903	12.84	13.14	18.32	2.99	0.78	2.6	1.67	0	0.61	0.19	0.34	1
4	Cluster_86507	0.12	0	0	0.12	0	0.17	0	0.87	0.99	3.45	5.51	4.27
2	Cluster_70124	0	0	0	5.35	6.11	2.07	0.9	0	0	0	0	0
4	Cluster_6269	0.23	0.34	0.19	0.26	0.23	0.37	0.7	1.07	1.57	14.14	7.74	11.74
1	Cluster_85392	10.52	9.67	15.75	1.34	0.2	0	0	0	0	0.46	0	0
4	Cluster_76854	0.23	0	0	0	0.11	0.11	0.8	1.09	0.34	3.21	4.99	2.5
4	Cluster_93297	0	0	0	0.89	0	0	0.9	1.07	5.42	39.65	43.34	54.55
4	Cluster_92279	0	0	0	0	0.77	0	0	0.7	3.97	30.26	30.61	39.23
3	Cluster_82045	0	0	0.79	0.63	0.47	0.53	14.99	4.05	5.9	0.54	0.74	2.43
4	Cluster_95756	0	0	0.35	0.35	0.38	0	0	1.15	0.83	4.71	3.07	3.15
4	Cluster_91375	0	0	0	1.1	0.78	0	0.97	0.97	0	4.24	2.7	2.42
4	Cluster_90314	0	0	0	1.44	0	0.31	0.72	2.55	0	33.07	15.39	16.11
3	Cluster_93322	0	0	0	0	0	0	46.7	63.82	43.04	0	0	0
4	Cluster_85741	1.73	0	0	1.83	0.22	0	0.81	0	4.21	379.53	214.89	334.23
4	Cluster_75891	0.95	0.19	0.09	1.01	0.27	0.24	0	0	0	122.07	65.48	141.86
4	Cluster_56712	0	0	0	0	0	0	0	0	0.3	12.17	15.19	23.41
1	Cluster_68251	14.72	3.95	2.18	0	0	0.2	0	0.11	0	0	0	0
4	Cluster_15093	0.31	0.1	0.19	0.17	0.26	0.1	0.45	0.28	0.55	4.49	2.3	4.15
4	Cluster_21291	0.2	0.8	0.37	0.47	0.25	0.43	0.18	2.08	0.71	14.12	8.62	13.9
4	Cluster_25004	0.2	0.04	0.23	0.49	0.33	0.82	0.47	0.19	1.03	7.86	4.6	6.54
4	Cluster_82611	0	0	0.1	0	0	0.21	0.81	0.29	0.04	9.96	6.66	7.53
3	Cluster_73754	0.7	0	0	0.94	0.86	2.45	8.47	15.47	8.93	0.1	0.26	0
1	Cluster_92447	228.09	282.64	231.22	11.91	6.69	5.17	5.59	2.82	4.09	3.8	2.75	1.92
4	Cluster_40648	0.46	1.73	1.56	0.63	0.82	1.68	0.58	0	2.85	11.37	14.12	13.45
4	Cluster_45742	0.93	0.23	0	0	0.3	0	0	0.8	1.19	2.12	2.33	4.12
4	Cluster_62647	1.42	0.63	0.9	0.54	0.47	0.98	3.56	3.3	6.29	61.99	38.72	50.58
1	Cluster_92510	12.34	14.95	15.74	0	0	0.64	0.81	0.21	0.21	0	0	0
4	Cluster_50205	0	0	0	0	0	0	0	0	0.47	2.14	6.25	2.81
4	Cluster_82824	0.63	0	0	1.55	0	1.35	1.55	0.96	1.78	7.17	6.1	5.26
1	Cluster_65314	22.56	35.57	25.44	0.06	0	0	0	0	0	0	0	0
4	Cluster_66491	0	0	0.06	0	0	0	0.12	0	0	3.67	2.18	2.65
4	Cluster_81198	0.88	0.38	0.19	0.1	0.09	0.1	1.16	1.67	3.78	27.75	18.49	28.01
4	Cluster_30448	0	0	0	0.22	0.57	0.15	1.54	0	1.88	7.91	4.88	8.07
4	Cluster_62265	0	1.1	0	0	0	0.43	0.81	0	0	2.92	7.13	2.9
4	Cluster_72907	0	0	0	0	0	0	0.23	1.26	0.73	3.36	2.88	6.4
4	Cluster_44154	0.51	0.06	0	0	0.04	0.05	0	0.08	0.18	10.25	3.12	3.28
1	Cluster_85990	27.66	28.45	29.69	0.45	3.02	1.57	0	0	0	0.55	0.04	0.34
1	Cluster_54657	7.1	9.05	25.75	0	0	0	0	0	0	0	0	0
4	Cluster_85889	0.89	0.15	0.17	0	0	0	1.24	1.65	1.3	3.91	3.26	6.15
4	Cluster_5306	0.44	0.59	0.35	0.25	0.26	0.03	0	0.51	0.6	4.19	2.59	2.72
4	Cluster_46497	0	0	0	0.18	0	0.58	0.44	1.22	1.3	5.03	2.92	3.23
4	Cluster_84062	0.57	0	0	0	0.44	0.11	0.67	0.29	1.07	6.46	16.41	18.5
4	Cluster_78480	0.97	0	0	0.26	0.59	0	1.13	3.3	3.4	15.75	20.93	26.41
4	Cluster_82244	0	0	0	0	0	0	0.11	0.36	0	3.13	4.53	3.03
1	Cluster_65974	14.81	5.82	24.39	0	0.49	0	0.23	0.15	0	0.1	0	0
4	Cluster_91524	0	0	0	0	0	0	0.14	2.26	1.11	6.87	25.95	4.2
4	Cluster_72176	0	0	0	0	1.51	0	0.97	0	1.37	12.85	4.66	5.62
4	Cluster_11915	0.1	0.11	0	0.73	0.13	0.7	1.43	1.69	2.17	6.21	4.99	9.13
4	Cluster_6891	0.66	0	0	0	0	0.01	0	0	0.39	2.89	2.59	2.52
4	Cluster_73540	46.59	4.03	0.18	1.04	0	0	6.2	14.76	29.44	6318.2	4286.65	4906.86
1	Cluster_60730	11.9	4.39	4.41	0	0.77	0.07	0.96	0	0.85	0	0.53	0
1	Cluster_85105	240.27	273.27	290.16	8.09	10.99	4.34	4.65	0	4.88	4.91	10.01	8.22
4	Cluster_91264	0	0.35	0	0	0	0.65	1.48	5.19	2.83	55.27	33.2	39.96
4	Cluster_86247	0	0	0	0	0	0	0	0.46	0	8.85	8.22	20.36
4	Cluster_77900	0.33	0	0	0.22	0	0	0.34	0.15	0.74	3.27	2.87	3.75
1	Cluster_69464	4.46	3.25	2.97	0	0.39	0	0	0	0	0.1	0	0
4	Cluster_59118	0	0	0	0	0	0	0.35	0.27	0.36	2.23	11.6	3.32
3	Cluster_89995	0.81	0.47	0	6.35	0	0	14.82	71.48	5.97	0.16	0.16	1.09
1	Cluster_63024	3.46	6.1	2.27	0.33	0	0	0	0	0	0	0	0
4	Cluster_45660	0	0.46	0	1.52	0	0.52	0.74	4.47	4.71	26.21	38.32	16.56
4	Cluster_62552	0.71	0	0.16	0.5	0.75	0.81	0	0.95	0.2	4.17	2.25	2.21
4	Cluster_73580	0.52	0.09	0.16	0.05	0.36	0.38	1.43	3.19	0.92	24.32	26.85	17.83
4	Cluster_81476	0.48	0	0	1.59	0	0	0	0	0.77	3.77	2.63	8.44
4	Cluster_39478	0	0	0.27	1.11	0.79	1.23	0.71	1.12	0.41	16.11	8.23	11.75
