# Supplementary material for: Comparative transcriptome analysis reveals regulatory network and regulators associated with proanthocyanidin accumulation in persimmon
Source: BMC Plant Biol. 2021 Jul 29;21:356. doi: 10.1186/s12870-021-03133-z (PMC8323215; doi:10.1186/s12870-021-03133-z)
Supplement: Supplementary file 5 — Additional file 5. [file 12870_2021_3133_MOESM5_ESM.xlsx]

## Sheet: Sheet1
Table S6 The list of the transcripts within each co-expression module
MEturquoise	MEblue	MEbrown	MEyellow	MEgreen	MEred	MEblack	MEpink	MEmagenta	MEpurple	MEgreenyellow	MEtan	MEsalmon	MEcyan
Cluster_82743	Cluster_86330	Cluster_78004	Cluster_87884	Cluster_93322	Cluster_60251	Cluster_70124	Cluster_68340	Cluster_65314	Cluster_46818	Cluster_56522	Cluster_85741	Cluster_92279	Cluster_60700
Cluster_84617	Cluster_53639	Cluster_45877	Cluster_51922	Cluster_89995	Cluster_57276	Cluster_71269	Cluster_70650	Cluster_73963	Cluster_63811	Cluster_81009	Cluster_73540	Cluster_3440	Cluster_73062
Cluster_93390	Cluster_89709	Cluster_78151	Cluster_80229	Cluster_69871	Cluster_48577	Cluster_91914	Cluster_71376	Cluster_75772	Cluster_95163	Cluster_87050	Cluster_75891	Cluster_64363	Cluster_91015
Cluster_58353	Cluster_88469	Cluster_46350	Cluster_78181	Cluster_85653	Cluster_93711	Cluster_71075	Cluster_59230	Cluster_92447	Cluster_62869	Cluster_84742	Cluster_75263	Cluster_73587	Cluster_45901
Cluster_50591	Cluster_89231	Cluster_48368	Cluster_91803	Cluster_74218	Cluster_64812	Cluster_71658	Cluster_88592	Cluster_81530	Cluster_33461	Cluster_76640	Cluster_74007	Cluster_33178	Cluster_68222
Cluster_19742	Cluster_92813	Cluster_82402	Cluster_80789	Cluster_38085	Cluster_48008	Cluster_85371	Cluster_83789	Cluster_68251	Cluster_94153	Cluster_76728	Cluster_86247	Cluster_80829	Cluster_43713
Cluster_92589	Cluster_70082	Cluster_65974	Cluster_93640	Cluster_68512	Cluster_60910	Cluster_94336	Cluster_66224	Cluster_47346	Cluster_14172	Cluster_65069	Cluster_62045	Cluster_87474	Cluster_58905
Cluster_59357	Cluster_72627	Cluster_79122	Cluster_65556	Cluster_81052	Cluster_60902	Cluster_15369	Cluster_86616	Cluster_91042	Cluster_63283	Cluster_67028	Cluster_86663	Cluster_83032	Cluster_43307
Cluster_43328	Cluster_50822	Cluster_91166	Cluster_73607	Cluster_53522	Cluster_66345	Cluster_83179	Cluster_80791	Cluster_85105	Cluster_57120	Cluster_80035	Cluster_61688	Cluster_72364	Cluster_78491
Cluster_81488	Cluster_91107	Cluster_89405	Cluster_82215	Cluster_75378	Cluster_43808	Cluster_65158	Cluster_70257	Cluster_87565	Cluster_45644	Cluster_40229	Cluster_71811	Cluster_81166	Cluster_59133
Cluster_70199	Cluster_54826	Cluster_94255	Cluster_83564	Cluster_80972	Cluster_60924	Cluster_63973	Cluster_84553	Cluster_43863	Cluster_85562	Cluster_45326	Cluster_50321	Cluster_56712	Cluster_65064
Cluster_55708	Cluster_49705	Cluster_50888	Cluster_69016	Cluster_55371	Cluster_51228	Cluster_64509	Cluster_84977	Cluster_85990	Cluster_91252	Cluster_72543	Cluster_72433	Cluster_71584	Cluster_93820
Cluster_70507	Cluster_84074	Cluster_58065	Cluster_60276	Cluster_92477	Cluster_77211	Cluster_53134	Cluster_71398	Cluster_60730	Cluster_25680	Cluster_86326	Cluster_59118	Cluster_88369	Cluster_53181
Cluster_73694	Cluster_73063	Cluster_71565	Cluster_83030	Cluster_45154	Cluster_73378	Cluster_93239	Cluster_93384	Cluster_12346	Cluster_96391	Cluster_74685	Cluster_82575	Cluster_82133	Cluster_72444
Cluster_92160	Cluster_92930	Cluster_58795	Cluster_71642	Cluster_77258	Cluster_85758	Cluster_51033	Cluster_86346	Cluster_64738	Cluster_73754	Cluster_75555	Cluster_87535	Cluster_88278	Cluster_48613
Cluster_84194	Cluster_45678	Cluster_78404	Cluster_94548	Cluster_59202	Cluster_66379	Cluster_82552	Cluster_80394	Cluster_38122	Cluster_82627	Cluster_331	Cluster_58989	Cluster_45660	Cluster_290
Cluster_73331	Cluster_84804	Cluster_85142	Cluster_94159	Cluster_93575	Cluster_84813	Cluster_93226	Cluster_73900	Cluster_60807	Cluster_78735	Cluster_93637	Cluster_37054	Cluster_81198	Cluster_65738
Cluster_66833	Cluster_34969	Cluster_73881	Cluster_69220	Cluster_59238	Cluster_50213	Cluster_93728	Cluster_71257	Cluster_84198	Cluster_45721	Cluster_61737	Cluster_93297	Cluster_34585	Cluster_72522
Cluster_78500	Cluster_77011	Cluster_44326	Cluster_61403	Cluster_86772	Cluster_90542	Cluster_65423	Cluster_43602	Cluster_78871	Cluster_52941	Cluster_93893	Cluster_57176	Cluster_89758	Cluster_59070
Cluster_65769	Cluster_52233	Cluster_54491	Cluster_92076	Cluster_38210	Cluster_57601	Cluster_36005	Cluster_91524	Cluster_92510	Cluster_45526	Cluster_79866	Cluster_21291	Cluster_79536	Cluster_51139
Cluster_10189	Cluster_88722	Cluster_83280	Cluster_4650	Cluster_79235	Cluster_71901	Cluster_91787	Cluster_53508	Cluster_50080	Cluster_93237	Cluster_53098	Cluster_71033	Cluster_59501	Cluster_48049
Cluster_49402	Cluster_85252	Cluster_60480	Cluster_37583	Cluster_73970	Cluster_76265	Cluster_83589	Cluster_87507	Cluster_79370	Cluster_72160	Cluster_61118	Cluster_5306	Cluster_69215	Cluster_53377
Cluster_90958	Cluster_87197	Cluster_90736	Cluster_52999	Cluster_56793	Cluster_57286	Cluster_74285	Cluster_70590	Cluster_89173	Cluster_90932	Cluster_74391	Cluster_30517	Cluster_78780	Cluster_78762
Cluster_18406	Cluster_74558	Cluster_69224	Cluster_84414	Cluster_79444	Cluster_46605	Cluster_70400	Cluster_78696	Cluster_39058	Cluster_73692	Cluster_89027	Cluster_87682	Cluster_76145	Cluster_86456
Cluster_72114	Cluster_70987	Cluster_61132	Cluster_55692	Cluster_83040	Cluster_68784	Cluster_76582	Cluster_69130	Cluster_73572	Cluster_41976	Cluster_76398	Cluster_6891	Cluster_81476	Cluster_52567
Cluster_35202	Cluster_61918	Cluster_49020	Cluster_54200	Cluster_35182	Cluster_63239	Cluster_61363	Cluster_90126	Cluster_63438	Cluster_8028	Cluster_86371	Cluster_62265	Cluster_76854	Cluster_80624
Cluster_71153	Cluster_74451	Cluster_68419	Cluster_76918	Cluster_66690	Cluster_44375	Cluster_62936	Cluster_62548	Cluster_74417	Cluster_90545	Cluster_86106	Cluster_86507	Cluster_87826	Cluster_72131
Cluster_56879	Cluster_56039	Cluster_72564	Cluster_82917	Cluster_61608	Cluster_51862	Cluster_82960	Cluster_49789	Cluster_68436	Cluster_21306	Cluster_76345	Cluster_93453	Cluster_37361	Cluster_49127
Cluster_36626	Cluster_47300	Cluster_90205	Cluster_36821	Cluster_58798	Cluster_64483	Cluster_93674	Cluster_37777	Cluster_31769	Cluster_43563	Cluster_88495	Cluster_55106	Cluster_60449	Cluster_57064
Cluster_96286	Cluster_58548	Cluster_76399	Cluster_69464	Cluster_73806	Cluster_68610	Cluster_61750	Cluster_74163	Cluster_74772	Cluster_18310	Cluster_74346	Cluster_73580	Cluster_46208	Cluster_82276
Cluster_86516	Cluster_45179	Cluster_86227	Cluster_66004	Cluster_78048	Cluster_79713	Cluster_58867	Cluster_69858	Cluster_84522	Cluster_65892	Cluster_76956	Cluster_95306	Cluster_67732	Cluster_78558
Cluster_88302	Cluster_42007	Cluster_62189	Cluster_66764	Cluster_47317	Cluster_78812	Cluster_58093	Cluster_82244	Cluster_78571	Cluster_81320	Cluster_44903	Cluster_39478	Cluster_62647	Cluster_60782
Cluster_88783	Cluster_85572	Cluster_42526	Cluster_58808	Cluster_33836	Cluster_86875	Cluster_76290	Cluster_75474	Cluster_76746	Cluster_78345	Cluster_86770	Cluster_15093	Cluster_46669	Cluster_63992
Cluster_41031	Cluster_80489	Cluster_76684	Cluster_87226	Cluster_91162	Cluster_54323	Cluster_92760	Cluster_72849	Cluster_59196	Cluster_48755	Cluster_87539	Cluster_86066	Cluster_84848	Cluster_62771
Cluster_76955	Cluster_67202	Cluster_50831	Cluster_75551	Cluster_51161	Cluster_87846	Cluster_84966	Cluster_74572	Cluster_91038	Cluster_59310	Cluster_76089	Cluster_928	Cluster_50659	Cluster_76678
Cluster_50628	Cluster_55653	Cluster_77966	Cluster_79628	Cluster_65168	Cluster_72061	Cluster_62469	Cluster_82238	Cluster_85772	Cluster_82751	Cluster_77030	Cluster_90509	Cluster_76111
Cluster_46257	Cluster_47776	Cluster_72923	Cluster_37195	Cluster_92898	Cluster_56517	Cluster_84930	Cluster_70952	Cluster_50693	Cluster_16993	Cluster_83116	Cluster_71220	Cluster_70762
Cluster_68381	Cluster_77722	Cluster_88125	Cluster_72652	Cluster_21970	Cluster_68616	Cluster_51408	Cluster_33274	Cluster_55126	Cluster_82956	Cluster_80447	Cluster_94244	Cluster_47563
Cluster_29499	Cluster_69395	Cluster_71110	Cluster_90316	Cluster_85690	Cluster_50205	Cluster_27116	Cluster_86273	Cluster_55125	Cluster_58837	Cluster_82981	Cluster_21584	Cluster_85888
Cluster_65610	Cluster_43895	Cluster_66633	Cluster_58778	Cluster_76877	Cluster_81991	Cluster_82999	Cluster_95649	Cluster_72116	Cluster_76644	Cluster_79931	Cluster_85155	Cluster_75981
Cluster_88652	Cluster_75231	Cluster_56119	Cluster_49189	Cluster_60061	Cluster_76296	Cluster_49249	Cluster_89850	Cluster_91458	Cluster_31907	Cluster_88470	Cluster_69359	Cluster_78480
Cluster_89531	Cluster_45512	Cluster_61800	Cluster_49016	Cluster_85756	Cluster_48225	Cluster_31300	Cluster_74609	Cluster_76487	Cluster_83510	Cluster_82095	Cluster_6269	Cluster_43176
Cluster_53189	Cluster_31064	Cluster_59809	Cluster_71032	Cluster_73708	Cluster_63829	Cluster_20629	Cluster_96009	Cluster_45273	Cluster_56282	Cluster_60219	Cluster_94247	Cluster_84934
Cluster_51456	Cluster_46794	Cluster_78120	Cluster_57982	Cluster_66477	Cluster_78472	Cluster_90757	Cluster_42139	Cluster_85313	Cluster_90679	Cluster_82860	Cluster_34913	Cluster_46497
Cluster_36860	Cluster_49368	Cluster_2671	Cluster_58146	Cluster_41049	Cluster_81867	Cluster_15335	Cluster_63632	Cluster_12148	Cluster_69024	Cluster_54153	Cluster_68980	Cluster_82611
Cluster_35658	Cluster_58427	Cluster_92221	Cluster_85159	Cluster_63115	Cluster_83888	Cluster_68384	Cluster_48166	Cluster_91358	Cluster_81434	Cluster_38187	Cluster_59563	Cluster_70307
Cluster_71486	Cluster_60739	Cluster_71079	Cluster_93204	Cluster_53590	Cluster_41694	Cluster_68579	Cluster_83473	Cluster_57422	Cluster_77349	Cluster_85295	Cluster_37456	Cluster_94629
Cluster_84899	Cluster_69712	Cluster_83836	Cluster_41186	Cluster_41280	Cluster_36406	Cluster_60257	Cluster_43240	Cluster_64061	Cluster_91148	Cluster_79414	Cluster_75786	Cluster_64513
Cluster_88409	Cluster_59308	Cluster_91903	Cluster_81128	Cluster_73744	Cluster_39420	Cluster_90410	Cluster_86899	Cluster_53707	Cluster_56321	Cluster_78834	Cluster_35676	Cluster_46806
Cluster_77706	Cluster_95989	Cluster_76715	Cluster_75771	Cluster_29068	Cluster_85440	Cluster_63832	Cluster_84596	Cluster_60908	Cluster_74733	Cluster_72680	Cluster_37438	Cluster_58568
Cluster_82404	Cluster_66058	Cluster_83926	Cluster_52965	Cluster_81450	Cluster_75058	Cluster_62298	Cluster_84639	Cluster_70416	Cluster_74181	Cluster_76812	Cluster_73237	Cluster_80887
Cluster_87718	Cluster_54550	Cluster_58997	Cluster_51583	Cluster_55829	Cluster_80896	Cluster_30310	Cluster_50012	Cluster_34130	Cluster_39300	Cluster_4114	Cluster_2874	Cluster_93103
Cluster_94333	Cluster_73935	Cluster_38201	Cluster_74421	Cluster_76988	Cluster_36923	Cluster_67009	Cluster_45590	Cluster_29110	Cluster_66674	Cluster_95351	Cluster_42888	Cluster_36132
Cluster_6045	Cluster_91694	Cluster_54835	Cluster_49455	Cluster_30132	Cluster_71276	Cluster_55500	Cluster_61259	Cluster_71619	Cluster_89285	Cluster_77586	Cluster_40648	Cluster_71843
Cluster_49916	Cluster_73094	Cluster_66026	Cluster_56148	Cluster_89787	Cluster_81393	Cluster_82436	Cluster_34897	Cluster_54232	Cluster_91249	Cluster_69180	Cluster_83677	Cluster_62236
Cluster_82508	Cluster_66692	Cluster_75740	Cluster_74563	Cluster_47549	Cluster_91474	Cluster_44710	Cluster_77416	Cluster_93734	Cluster_37413	Cluster_41473	Cluster_69949	Cluster_80890
Cluster_69480	Cluster_91313	Cluster_77849	Cluster_89327	Cluster_68946	Cluster_70658	Cluster_60317	Cluster_83016	Cluster_55123	Cluster_66554	Cluster_85047	Cluster_60891	Cluster_61923
Cluster_79342	Cluster_38881	Cluster_86654	Cluster_22851	Cluster_50438	Cluster_76611	Cluster_64631	Cluster_52251	Cluster_56883	Cluster_74107	Cluster_87922	Cluster_31183	Cluster_64484
Cluster_78436	Cluster_74594	Cluster_68973	Cluster_50833	Cluster_52652	Cluster_89726	Cluster_56761	Cluster_83229	Cluster_20030	Cluster_78464	Cluster_37157	Cluster_55765	Cluster_51173
Cluster_50510	Cluster_52968	Cluster_79436	Cluster_1278	Cluster_89435	Cluster_59589	Cluster_93257	Cluster_45687	Cluster_82073	Cluster_56068	Cluster_77985	Cluster_30177	Cluster_44108
Cluster_94411	Cluster_32210	Cluster_81262	Cluster_93056	Cluster_59410	Cluster_74102	Cluster_59979	Cluster_82715	Cluster_50749	Cluster_80533	Cluster_66313	Cluster_94154	Cluster_77950
Cluster_58002	Cluster_73951	Cluster_90128	Cluster_87280	Cluster_73070	Cluster_72338	Cluster_24435	Cluster_54629	Cluster_90796	Cluster_63604	Cluster_84788	Cluster_86493	Cluster_43084
Cluster_43989	Cluster_72445	Cluster_79588	Cluster_69881	Cluster_94988	Cluster_70200	Cluster_75086	Cluster_75255	Cluster_82750	Cluster_66299	Cluster_77900	Cluster_16058	Cluster_61091
Cluster_77898	Cluster_62360	Cluster_55435	Cluster_85285	Cluster_17779	Cluster_72440	Cluster_44797	Cluster_86434	Cluster_86166	Cluster_52954	Cluster_70654	Cluster_65370	Cluster_84259
Cluster_49712	Cluster_85413	Cluster_94059	Cluster_4123	Cluster_77096	Cluster_70883	Cluster_40955	Cluster_85163	Cluster_80309	Cluster_54720	Cluster_45383	Cluster_91165	Cluster_57072
Cluster_83394	Cluster_49306	Cluster_85392	Cluster_67924	Cluster_49690	Cluster_56865	Cluster_94076	Cluster_64421	Cluster_77712	Cluster_80988	Cluster_77476	Cluster_80103	Cluster_35986
Cluster_43131	Cluster_85785	Cluster_92962	Cluster_34598	Cluster_54902	Cluster_66243	Cluster_78650	Cluster_49629	Cluster_33220	Cluster_64173	Cluster_58025	Cluster_62187	Cluster_49516
Cluster_77113	Cluster_11354	Cluster_77561	Cluster_33404	Cluster_94078	Cluster_58189	Cluster_75304	Cluster_90671	Cluster_56101	Cluster_65051	Cluster_84785	Cluster_43875	Cluster_92446
Cluster_59896	Cluster_87037	Cluster_58737	Cluster_75808	Cluster_77975	Cluster_46099	Cluster_84747	Cluster_78585	Cluster_87951	Cluster_80211	Cluster_78749	Cluster_74211	Cluster_57870
Cluster_28172	Cluster_76460	Cluster_73020	Cluster_55573	Cluster_90272	Cluster_50194	Cluster_95847	Cluster_44431	Cluster_59525	Cluster_84061	Cluster_79430	Cluster_62834	Cluster_71538
Cluster_45191	Cluster_65903	Cluster_92099	Cluster_31617	Cluster_88552	Cluster_73158	Cluster_76567	Cluster_84007	Cluster_38771	Cluster_29691	Cluster_80080	Cluster_41808	Cluster_80345
Cluster_71336	Cluster_80491	Cluster_64337	Cluster_72769	Cluster_86453	Cluster_72884	Cluster_11261	Cluster_91382	Cluster_91504	Cluster_96300	Cluster_40916	Cluster_69350	Cluster_63569
Cluster_61216	Cluster_56774	Cluster_64003	Cluster_82493	Cluster_84294	Cluster_83657	Cluster_87941	Cluster_82126	Cluster_72003	Cluster_82825	Cluster_41621	Cluster_58483	Cluster_39521
Cluster_30618	Cluster_69523	Cluster_61783	Cluster_16939	Cluster_8923	Cluster_90122	Cluster_73954	Cluster_91133	Cluster_76493	Cluster_67088	Cluster_46997	Cluster_74956	Cluster_66541
Cluster_54598	Cluster_42418	Cluster_57257	Cluster_94666	Cluster_64699	Cluster_68711	Cluster_96174	Cluster_96087	Cluster_90992	Cluster_7744	Cluster_79266	Cluster_89417	Cluster_39001
Cluster_69448	Cluster_78305	Cluster_72509	Cluster_75331	Cluster_89495	Cluster_83529	Cluster_41350	Cluster_72532	Cluster_86428	Cluster_47007	Cluster_79229	Cluster_37511	Cluster_92288
Cluster_79310	Cluster_83347	Cluster_81327	Cluster_48183	Cluster_76412	Cluster_56850	Cluster_35475	Cluster_44416	Cluster_86469	Cluster_33576	Cluster_86212	Cluster_69759	Cluster_86554
Cluster_64801	Cluster_89720	Cluster_70045	Cluster_36533	Cluster_68461	Cluster_94221	Cluster_63707	Cluster_90941	Cluster_88030	Cluster_76206	Cluster_77799	Cluster_64903	Cluster_37366
Cluster_75893	Cluster_66341	Cluster_58763	Cluster_74895	Cluster_45989	Cluster_59103	Cluster_78804	Cluster_90314	Cluster_67944	Cluster_40336	Cluster_81895	Cluster_40914	Cluster_43135
Cluster_88709	Cluster_82245	Cluster_64009	Cluster_70127	Cluster_75215	Cluster_76672	Cluster_74586	Cluster_51715	Cluster_71057	Cluster_43220	Cluster_84096	Cluster_79741	Cluster_84545
Cluster_76005	Cluster_90211	Cluster_61607	Cluster_31685	Cluster_68040	Cluster_87026	Cluster_63638	Cluster_55798	Cluster_70799	Cluster_76546	Cluster_16052	Cluster_42518	Cluster_68701
Cluster_75233	Cluster_89957	Cluster_60154	Cluster_74898	Cluster_53741	Cluster_60526	Cluster_59852	Cluster_64464	Cluster_45128	Cluster_44156	Cluster_81671	Cluster_91095	Cluster_43280
Cluster_81125	Cluster_75021	Cluster_59384	Cluster_83110	Cluster_84134	Cluster_68735	Cluster_86223	Cluster_63366	Cluster_80428	Cluster_34695	Cluster_74207	Cluster_54503	Cluster_11915
Cluster_64889	Cluster_46654	Cluster_34550	Cluster_74371	Cluster_92965	Cluster_44987	Cluster_61097	Cluster_67002	Cluster_67741	Cluster_43371	Cluster_62318	Cluster_48377	Cluster_89003
Cluster_94920	Cluster_89438	Cluster_56123	Cluster_50603	Cluster_50168	Cluster_85693	Cluster_75797	Cluster_74244	Cluster_78503	Cluster_54295	Cluster_82146	Cluster_51631	Cluster_38244
Cluster_54388	Cluster_94213	Cluster_40654	Cluster_44405	Cluster_92854	Cluster_40398	Cluster_28071	Cluster_90650	Cluster_85458	Cluster_55046	Cluster_79652	Cluster_93332	Cluster_82824
Cluster_18064	Cluster_70374	Cluster_64626	Cluster_52514	Cluster_58062	Cluster_61915	Cluster_73942	Cluster_83771	Cluster_79413	Cluster_81156	Cluster_76855	Cluster_89654	Cluster_63321
Cluster_88852	Cluster_47163	Cluster_84336	Cluster_43915	Cluster_58322	Cluster_66497	Cluster_91564	Cluster_85122	Cluster_48883	Cluster_91663	Cluster_82492	Cluster_78261	Cluster_85632
Cluster_38041	Cluster_87709	Cluster_54657	Cluster_58782	Cluster_62379	Cluster_40733	Cluster_1890	Cluster_93966	Cluster_78170	Cluster_53843	Cluster_70880	Cluster_71692	Cluster_49841
Cluster_71460	Cluster_78889	Cluster_30556	Cluster_89326	Cluster_82099	Cluster_39624	Cluster_61410	Cluster_86218	Cluster_45572	Cluster_84779	Cluster_82136	Cluster_57236	Cluster_45944
Cluster_39240	Cluster_53677	Cluster_71142	Cluster_1086	Cluster_88202	Cluster_68474	Cluster_80962	Cluster_89928	Cluster_50433	Cluster_96314	Cluster_65007	Cluster_43780	Cluster_63817
Cluster_46233	Cluster_76971	Cluster_85877	Cluster_51061	Cluster_44408	Cluster_57161	Cluster_67774	Cluster_54654	Cluster_34227	Cluster_73494	Cluster_94968	Cluster_68981	Cluster_37180
Cluster_79648	Cluster_84591	Cluster_90896	Cluster_19817	Cluster_35478	Cluster_84875	Cluster_90447	Cluster_83491	Cluster_37524	Cluster_73534	Cluster_89396	Cluster_42862	Cluster_9279
Cluster_76977	Cluster_80251	Cluster_63968	Cluster_77783	Cluster_63303	Cluster_74590	Cluster_25032	Cluster_86938	Cluster_83778	Cluster_93895	Cluster_77356	Cluster_66874	Cluster_70923
Cluster_84145	Cluster_46850	Cluster_33306	Cluster_65299	Cluster_52748	Cluster_80999	Cluster_48509	Cluster_54389	Cluster_82374	Cluster_79449	Cluster_78061	Cluster_69376	Cluster_70457
Cluster_24071	Cluster_44391	Cluster_57004	Cluster_64461	Cluster_61065	Cluster_47080	Cluster_66097	Cluster_45532	Cluster_42266	Cluster_83800	Cluster_81964	Cluster_67313	Cluster_49181
Cluster_84232	Cluster_73198	Cluster_60597	Cluster_34924	Cluster_83620	Cluster_76439	Cluster_75171	Cluster_88813	Cluster_71782	Cluster_96444	Cluster_54149	Cluster_48226	Cluster_74695
Cluster_67171	Cluster_66387	Cluster_66255	Cluster_62615	Cluster_62125	Cluster_90579	Cluster_75301	Cluster_71846	Cluster_91306	Cluster_78144	Cluster_54100	Cluster_71661	Cluster_66591
Cluster_78777	Cluster_52641	Cluster_64668	Cluster_84732	Cluster_77043	Cluster_52033	Cluster_88017	Cluster_59427	Cluster_54385	Cluster_16367	Cluster_50434	Cluster_77386	Cluster_92428
Cluster_90305	Cluster_54704	Cluster_56344	Cluster_78215	Cluster_96191	Cluster_49755	Cluster_72416	Cluster_52237	Cluster_42202	Cluster_51719	Cluster_91106	Cluster_90470	Cluster_32454
Cluster_38719	Cluster_87021	Cluster_75120	Cluster_81428	Cluster_37032	Cluster_63386	Cluster_69327	Cluster_74579	Cluster_67234	Cluster_69043	Cluster_79999	Cluster_25004	Cluster_53883
Cluster_32348	Cluster_52495	Cluster_55640	Cluster_86467	Cluster_36998	Cluster_89865	Cluster_73831	Cluster_77380	Cluster_76813	Cluster_11924	Cluster_84052	Cluster_73235	Cluster_34042
Cluster_54970	Cluster_71384	Cluster_60845	Cluster_71612	Cluster_85396	Cluster_70336	Cluster_58874	Cluster_49052	Cluster_83988	Cluster_58686	Cluster_66581	Cluster_88508	Cluster_73401
Cluster_89696	Cluster_93028	Cluster_66508	Cluster_77369	Cluster_92260	Cluster_74310	Cluster_34879	Cluster_88521	Cluster_73972	Cluster_27009	Cluster_37213	Cluster_82850	Cluster_83947
Cluster_50001	Cluster_16094	Cluster_24698	Cluster_73977	Cluster_87619	Cluster_93211	Cluster_63890	Cluster_83186	Cluster_77166	Cluster_62753	Cluster_86668	Cluster_82089	Cluster_46889
Cluster_50932	Cluster_76060	Cluster_3397	Cluster_60435	Cluster_84696	Cluster_34880	Cluster_72570	Cluster_60018	Cluster_89070	Cluster_95125	Cluster_4332	Cluster_88269	Cluster_91069
Cluster_26152	Cluster_70698	Cluster_58699	Cluster_49695	Cluster_20477	Cluster_57586	Cluster_58756	Cluster_13409	Cluster_49585	Cluster_34269	Cluster_13269	Cluster_46177	Cluster_65557
Cluster_44823	Cluster_50624	Cluster_39525	Cluster_52439	Cluster_76694	Cluster_58696	Cluster_71252	Cluster_46054	Cluster_90917	Cluster_44854	Cluster_80528	Cluster_63886	Cluster_75515
Cluster_82343	Cluster_56180	Cluster_48493	Cluster_46958	Cluster_66103	Cluster_82560	Cluster_73196	Cluster_87049	Cluster_92321	Cluster_47871	Cluster_48998	Cluster_73079	Cluster_67627
Cluster_80367	Cluster_64878	Cluster_92370	Cluster_96333	Cluster_60709	Cluster_65634	Cluster_77381	Cluster_69531	Cluster_45400	Cluster_16674	Cluster_61958	Cluster_65590	Cluster_75969
Cluster_83919	Cluster_91246	Cluster_61003	Cluster_3381	Cluster_80260	Cluster_95055	Cluster_56607	Cluster_92576	Cluster_57482	Cluster_20662	Cluster_79156	Cluster_25777	Cluster_91375
Cluster_36647	Cluster_93563	Cluster_45544	Cluster_86260	Cluster_86092	Cluster_40920	Cluster_78106	Cluster_56732	Cluster_88471	Cluster_56628	Cluster_67742	Cluster_44674	Cluster_49849
Cluster_35712	Cluster_89784	Cluster_44480	Cluster_89727	Cluster_42751	Cluster_66292	Cluster_93965	Cluster_42113	Cluster_70496	Cluster_77503	Cluster_91131	Cluster_33972	Cluster_93356
Cluster_84982	Cluster_77458	Cluster_83527	Cluster_78885	Cluster_78695	Cluster_81747	Cluster_79117	Cluster_66491	Cluster_75896	Cluster_69940	Cluster_83141	Cluster_57114	Cluster_40123
Cluster_81770	Cluster_73150	Cluster_91402	Cluster_57029	Cluster_57721	Cluster_82791	Cluster_42093	Cluster_70447	Cluster_94584	Cluster_86336	Cluster_5462	Cluster_71488	Cluster_44625
Cluster_38035	Cluster_74489	Cluster_84333	Cluster_78705	Cluster_59627	Cluster_74889	Cluster_8164	Cluster_68838	Cluster_84169	Cluster_68034	Cluster_89923	Cluster_49743	Cluster_79267
Cluster_86041	Cluster_39772	Cluster_59356	Cluster_41579	Cluster_77703	Cluster_47423	Cluster_33364	Cluster_37423	Cluster_69953	Cluster_59041	Cluster_73002	Cluster_35149	Cluster_54446
Cluster_77009	Cluster_13533	Cluster_62183	Cluster_33358	Cluster_85247	Cluster_74861	Cluster_75695	Cluster_41233	Cluster_55799	Cluster_80108	Cluster_59209	Cluster_72262	Cluster_6890
Cluster_37478	Cluster_55511	Cluster_87946	Cluster_58148	Cluster_60611	Cluster_83191	Cluster_75375	Cluster_87997	Cluster_50605	Cluster_75603	Cluster_92102	Cluster_60104	Cluster_38887
Cluster_34211	Cluster_69735	Cluster_67337	Cluster_72507	Cluster_76616	Cluster_95966	Cluster_77238	Cluster_86064	Cluster_82047	Cluster_89893	Cluster_65653	Cluster_30448	Cluster_94358
Cluster_79777	Cluster_55331	Cluster_55864	Cluster_90515	Cluster_61408	Cluster_53229	Cluster_58986	Cluster_66065	Cluster_76003	Cluster_95019	Cluster_89468	Cluster_8709
Cluster_74849	Cluster_88296	Cluster_66208	Cluster_94404	Cluster_93729	Cluster_20909	Cluster_68947	Cluster_46735	Cluster_54510	Cluster_45210	Cluster_78232	Cluster_68518
Cluster_65707	Cluster_62885	Cluster_57929	Cluster_65754	Cluster_83590	Cluster_4378	Cluster_39678	Cluster_85573	Cluster_58272	Cluster_74492	Cluster_77942	Cluster_51908
Cluster_49728	Cluster_56804	Cluster_77785	Cluster_89945	Cluster_64429	Cluster_46961	Cluster_55525	Cluster_91369	Cluster_42347	Cluster_41178	Cluster_80931	Cluster_95991
Cluster_75989	Cluster_90115	Cluster_56543	Cluster_83144	Cluster_31668	Cluster_56429	Cluster_9550	Cluster_53524	Cluster_84953	Cluster_96265	Cluster_71007	Cluster_48004
Cluster_86610	Cluster_51430	Cluster_48898	Cluster_79965	Cluster_22017	Cluster_28129	Cluster_94313	Cluster_49102	Cluster_54962	Cluster_89607	Cluster_90568	Cluster_47817
Cluster_75735	Cluster_70522	Cluster_52694	Cluster_89832	Cluster_62107	Cluster_44399	Cluster_56950	Cluster_72058	Cluster_70921	Cluster_85697	Cluster_91310	Cluster_89724
Cluster_92016	Cluster_56999	Cluster_50736	Cluster_72317	Cluster_46465	Cluster_79293	Cluster_41542	Cluster_87074	Cluster_44965	Cluster_68526	Cluster_54400	Cluster_57300
Cluster_79362	Cluster_63698	Cluster_63983	Cluster_45853	Cluster_71476	Cluster_80603	Cluster_81715	Cluster_34908	Cluster_64950	Cluster_27295	Cluster_57158	Cluster_31874
Cluster_75262	Cluster_60350	Cluster_81088	Cluster_78285	Cluster_88577	Cluster_68268	Cluster_67276	Cluster_60195	Cluster_59777	Cluster_58139	Cluster_43810	Cluster_39613
Cluster_86543	Cluster_53107	Cluster_89033	Cluster_75974	Cluster_72014	Cluster_62741	Cluster_81104	Cluster_41267	Cluster_51215	Cluster_95033	Cluster_75202	Cluster_96062
Cluster_78209	Cluster_91118	Cluster_56997	Cluster_87488	Cluster_72933	Cluster_19668	Cluster_43937	Cluster_17196	Cluster_88205	Cluster_34011	Cluster_75371	Cluster_61053
Cluster_67325	Cluster_79494	Cluster_48080	Cluster_56317	Cluster_36868	Cluster_61907	Cluster_69913	Cluster_84903	Cluster_36915	Cluster_67821	Cluster_75293	Cluster_72017
Cluster_79780	Cluster_91036	Cluster_75084	Cluster_59718	Cluster_36374	Cluster_44000	Cluster_85291	Cluster_54207	Cluster_88156	Cluster_51058	Cluster_23723	Cluster_74387
Cluster_64918	Cluster_60288	Cluster_85149	Cluster_92335	Cluster_87079	Cluster_82042	Cluster_91827	Cluster_81366	Cluster_55406	Cluster_39053	Cluster_83112	Cluster_63491
Cluster_60869	Cluster_54345	Cluster_30584	Cluster_60657	Cluster_8588	Cluster_56750	Cluster_70349	Cluster_77953	Cluster_52229	Cluster_61928	Cluster_95434	Cluster_45730
Cluster_87850	Cluster_95814	Cluster_70354	Cluster_82096	Cluster_2831	Cluster_61417	Cluster_49280	Cluster_56368	Cluster_25316	Cluster_82487	Cluster_53637	Cluster_4279
Cluster_52437	Cluster_80352	Cluster_81686	Cluster_57920	Cluster_85098	Cluster_75339	Cluster_29479	Cluster_49344	Cluster_56492	Cluster_44239	Cluster_81484	Cluster_73181
Cluster_74014	Cluster_23885	Cluster_56967	Cluster_93759	Cluster_949	Cluster_76182	Cluster_71457	Cluster_27609	Cluster_61966	Cluster_88713	Cluster_72353	Cluster_83629
Cluster_64529	Cluster_86400	Cluster_72502	Cluster_79299	Cluster_95175	Cluster_75447	Cluster_35640	Cluster_77502	Cluster_86825	Cluster_81529	Cluster_68852	Cluster_78539
Cluster_92689	Cluster_70178	Cluster_49958	Cluster_56553	Cluster_50116	Cluster_78241	Cluster_87614	Cluster_54408	Cluster_48892	Cluster_90728	Cluster_59538	Cluster_77214
Cluster_74376	Cluster_2724	Cluster_88063	Cluster_68921	Cluster_59830	Cluster_46842	Cluster_13836	Cluster_72196	Cluster_41412	Cluster_69328	Cluster_76099	Cluster_96119
Cluster_44648	Cluster_53959	Cluster_65652	Cluster_47796	Cluster_48651	Cluster_62169	Cluster_73004	Cluster_90826	Cluster_52099	Cluster_46749	Cluster_77048	Cluster_55150
Cluster_52657	Cluster_17231	Cluster_53231	Cluster_95581	Cluster_33400	Cluster_53666	Cluster_58119	Cluster_82704	Cluster_88680	Cluster_93750	Cluster_21196	Cluster_42061
Cluster_92176	Cluster_84412	Cluster_92816	Cluster_49546	Cluster_88134	Cluster_96416	Cluster_70033	Cluster_84221	Cluster_40520	Cluster_17743	Cluster_70112	Cluster_38309
Cluster_74640	Cluster_84162	Cluster_76879	Cluster_79571	Cluster_79852	Cluster_75674	Cluster_25048	Cluster_26430	Cluster_40026	Cluster_43988	Cluster_82563	Cluster_81651
Cluster_41115	Cluster_47037	Cluster_84652	Cluster_88850	Cluster_37042	Cluster_71890	Cluster_90571	Cluster_86692	Cluster_41666	Cluster_87714	Cluster_85517	Cluster_79016
Cluster_77338	Cluster_74460	Cluster_33800	Cluster_35559	Cluster_77663	Cluster_94210	Cluster_63338	Cluster_91264	Cluster_73750	Cluster_84716	Cluster_76716	Cluster_38946
Cluster_64789	Cluster_39461	Cluster_59881	Cluster_91476	Cluster_80895	Cluster_58728	Cluster_58918	Cluster_59668	Cluster_80510	Cluster_92229	Cluster_88766	Cluster_44832
Cluster_56656	Cluster_68534	Cluster_57938	Cluster_46459	Cluster_92636	Cluster_72863	Cluster_31216	Cluster_57235	Cluster_32362	Cluster_58634	Cluster_78340	Cluster_72949
Cluster_84407	Cluster_68966	Cluster_76964	Cluster_48065	Cluster_77787	Cluster_41505	Cluster_86874	Cluster_89238	Cluster_81342	Cluster_82955	Cluster_80632	Cluster_57481
Cluster_63009	Cluster_67975	Cluster_86550	Cluster_55870	Cluster_87698	Cluster_87252	Cluster_62075	Cluster_47062	Cluster_83100	Cluster_38017	Cluster_81886	Cluster_87260
Cluster_46888	Cluster_94632	Cluster_48339	Cluster_94403	Cluster_50967	Cluster_67973	Cluster_67452	Cluster_44597	Cluster_64118	Cluster_52988	Cluster_43090	Cluster_73480
Cluster_734	Cluster_96332	Cluster_67309	Cluster_53903	Cluster_71413	Cluster_47348	Cluster_94738	Cluster_57188	Cluster_52140	Cluster_56983	Cluster_93852	Cluster_52792
Cluster_80748	Cluster_38472	Cluster_51497	Cluster_52736	Cluster_13843	Cluster_27721	Cluster_55902	Cluster_78559	Cluster_34930	Cluster_18038	Cluster_84586	Cluster_54064
Cluster_52818	Cluster_57535	Cluster_88519	Cluster_48603	Cluster_20310	Cluster_75188	Cluster_57017	Cluster_78263	Cluster_42261	Cluster_78102	Cluster_79483	Cluster_83227
Cluster_75438	Cluster_90228	Cluster_57067	Cluster_17472	Cluster_50222	Cluster_74649	Cluster_69937	Cluster_50396	Cluster_27158	Cluster_80532	Cluster_89054	Cluster_71420
Cluster_90593	Cluster_73518	Cluster_63260	Cluster_70991	Cluster_51938	Cluster_74553	Cluster_68718	Cluster_48489	Cluster_46672	Cluster_67712	Cluster_85232	Cluster_52644
Cluster_49907	Cluster_84825	Cluster_56948	Cluster_52599	Cluster_63636	Cluster_85360	Cluster_31792	Cluster_73384	Cluster_37811	Cluster_17757	Cluster_29598	Cluster_67968
Cluster_69677	Cluster_75633	Cluster_76078	Cluster_51268	Cluster_15122	Cluster_92972	Cluster_75578	Cluster_51546	Cluster_85519	Cluster_93444	Cluster_47835	Cluster_88436
Cluster_88724	Cluster_89884	Cluster_83601	Cluster_89446	Cluster_71968	Cluster_57975	Cluster_76891	Cluster_36946	Cluster_52284	Cluster_65532	Cluster_68075	Cluster_86752
Cluster_88643	Cluster_45995	Cluster_44015	Cluster_79813	Cluster_84465	Cluster_93669	Cluster_71235	Cluster_38727	Cluster_62570	Cluster_30978	Cluster_95871	Cluster_67065
Cluster_38484	Cluster_59820	Cluster_93574	Cluster_79916	Cluster_30476	Cluster_81319	Cluster_78346	Cluster_46451	Cluster_6111	Cluster_43056	Cluster_74596	Cluster_73848
Cluster_85858	Cluster_18844	Cluster_47361	Cluster_87279	Cluster_94933	Cluster_14234	Cluster_82365	Cluster_51027	Cluster_49283	Cluster_2226	Cluster_82576	Cluster_62576
Cluster_88526	Cluster_44640	Cluster_91191	Cluster_69307	Cluster_44389	Cluster_84222	Cluster_38662	Cluster_65017	Cluster_81383	Cluster_87321	Cluster_77682	Cluster_42495
Cluster_67349	Cluster_1484	Cluster_83503	Cluster_94176	Cluster_58247	Cluster_60647	Cluster_38013	Cluster_81968	Cluster_94037	Cluster_81921	Cluster_74618	Cluster_73481
Cluster_87134	Cluster_44429	Cluster_68004	Cluster_84849	Cluster_48069	Cluster_61855	Cluster_67852	Cluster_68625	Cluster_16886	Cluster_85254	Cluster_88649	Cluster_45742
Cluster_73035	Cluster_80687	Cluster_52466	Cluster_73861	Cluster_20246	Cluster_59972	Cluster_91956	Cluster_90608	Cluster_62290	Cluster_49646	Cluster_84975	Cluster_87844
Cluster_54845	Cluster_89124	Cluster_49090	Cluster_69893	Cluster_37419	Cluster_69544	Cluster_27474	Cluster_92395	Cluster_68689	Cluster_38539	Cluster_96288	Cluster_67558
Cluster_22407	Cluster_82607	Cluster_74622	Cluster_91860	Cluster_82045	Cluster_77382	Cluster_64493	Cluster_61963	Cluster_41787	Cluster_52616	Cluster_116	Cluster_81527
Cluster_44321	Cluster_80461	Cluster_94220	Cluster_85714	Cluster_77471	Cluster_74081	Cluster_29356	Cluster_38657	Cluster_45025	Cluster_94050	Cluster_96249	Cluster_43022
Cluster_18460	Cluster_67632	Cluster_47388	Cluster_44088	Cluster_71489	Cluster_75630	Cluster_82320	Cluster_83152	Cluster_69452	Cluster_70946	Cluster_89881	Cluster_58749
Cluster_2500	Cluster_51374	Cluster_86160	Cluster_58538	Cluster_81340	Cluster_47012	Cluster_75454	Cluster_59350	Cluster_66934	Cluster_19738	Cluster_88234	Cluster_53787
Cluster_73131	Cluster_90002	Cluster_21868	Cluster_61461	Cluster_44728	Cluster_96242	Cluster_19253	Cluster_66627	Cluster_43251	Cluster_65470	Cluster_55576	Cluster_3754
Cluster_13527	Cluster_53133	Cluster_56434	Cluster_17190	Cluster_44762	Cluster_65934	Cluster_32721	Cluster_95756	Cluster_37475	Cluster_61374	Cluster_52000
Cluster_83973	Cluster_67724	Cluster_96370	Cluster_54260	Cluster_52854	Cluster_18712	Cluster_83161	Cluster_49193	Cluster_48813	Cluster_91730	Cluster_89020
Cluster_81819	Cluster_71759	Cluster_62761	Cluster_71205	Cluster_59168	Cluster_65056	Cluster_50971	Cluster_95094	Cluster_36378	Cluster_91338	Cluster_91389
Cluster_41952	Cluster_61170	Cluster_232	Cluster_89907	Cluster_94389	Cluster_55211	Cluster_33129	Cluster_84084	Cluster_40863	Cluster_46368	Cluster_70322
Cluster_85935	Cluster_35857	Cluster_49217	Cluster_36929	Cluster_50219	Cluster_59814	Cluster_65628	Cluster_86712	Cluster_92272	Cluster_44758	Cluster_21183
Cluster_87233	Cluster_63505	Cluster_38853	Cluster_68052	Cluster_12869	Cluster_89040	Cluster_46627	Cluster_9491	Cluster_91590	Cluster_47545	Cluster_56868
Cluster_67256	Cluster_51218	Cluster_60190	Cluster_5953	Cluster_61398	Cluster_48095	Cluster_55958	Cluster_79463	Cluster_38855	Cluster_89786	Cluster_67198
Cluster_74656	Cluster_48270	Cluster_92069	Cluster_50723	Cluster_72681	Cluster_27696	Cluster_64962	Cluster_65165	Cluster_62120	Cluster_3611	Cluster_79793
Cluster_23852	Cluster_88688	Cluster_61555	Cluster_72970	Cluster_75193	Cluster_75225	Cluster_44591	Cluster_48914	Cluster_87011	Cluster_18387	Cluster_77361
Cluster_78386	Cluster_76842	Cluster_87953	Cluster_90207	Cluster_90669	Cluster_36527	Cluster_81351	Cluster_45008	Cluster_69233	Cluster_35863	Cluster_74192
Cluster_84393	Cluster_37749	Cluster_63998	Cluster_94439	Cluster_66514	Cluster_61725	Cluster_75449	Cluster_67222	Cluster_37982	Cluster_86642	Cluster_67457
Cluster_16037	Cluster_90704	Cluster_70452	Cluster_75790	Cluster_77310	Cluster_73468	Cluster_14984	Cluster_41991	Cluster_74556	Cluster_30021	Cluster_82484
Cluster_45299	Cluster_67497	Cluster_78013	Cluster_75068	Cluster_44727	Cluster_88753	Cluster_66858	Cluster_77761	Cluster_95445	Cluster_54219	Cluster_80583
Cluster_80745	Cluster_63570	Cluster_79907	Cluster_37821	Cluster_72367	Cluster_49415	Cluster_3079	Cluster_52498	Cluster_47570	Cluster_29584	Cluster_65964
Cluster_70820	Cluster_59859	Cluster_60501	Cluster_56849	Cluster_92357	Cluster_70904	Cluster_36433	Cluster_44154	Cluster_76136	Cluster_42602	Cluster_33465
Cluster_48462	Cluster_83987	Cluster_78071	Cluster_51635	Cluster_49567	Cluster_94637	Cluster_48904	Cluster_37797	Cluster_58693	Cluster_37556	Cluster_65386
Cluster_2994	Cluster_49856	Cluster_59936	Cluster_89904	Cluster_82913	Cluster_44694	Cluster_60840	Cluster_28262	Cluster_52582	Cluster_72908	Cluster_65969
Cluster_59953	Cluster_73501	Cluster_42147	Cluster_92467	Cluster_12202	Cluster_17591	Cluster_63651	Cluster_76764	Cluster_80557	Cluster_69092	Cluster_44379
Cluster_67298	Cluster_42359	Cluster_42392	Cluster_89171	Cluster_57104	Cluster_79415	Cluster_24653	Cluster_47952	Cluster_58348	Cluster_23605	Cluster_50216
Cluster_94914	Cluster_49998	Cluster_48796	Cluster_67268	Cluster_21770	Cluster_75363	Cluster_29867	Cluster_91435	Cluster_62840	Cluster_58252	Cluster_66264
Cluster_50118	Cluster_33971	Cluster_77570	Cluster_16234	Cluster_76595	Cluster_78796	Cluster_47134	Cluster_77595	Cluster_64242	Cluster_9784	Cluster_50315
Cluster_72394	Cluster_86884	Cluster_56977	Cluster_56705	Cluster_71468	Cluster_75327	Cluster_92186	Cluster_59880	Cluster_47605	Cluster_76859	Cluster_61506
Cluster_68796	Cluster_60948	Cluster_57463	Cluster_82328	Cluster_80985	Cluster_45611	Cluster_35156	Cluster_81075	Cluster_43606	Cluster_89146	Cluster_89811
Cluster_62339	Cluster_88742	Cluster_53305	Cluster_82804	Cluster_43451	Cluster_12669	Cluster_73842	Cluster_88789	Cluster_66427	Cluster_62087	Cluster_89959
Cluster_5196	Cluster_33281	Cluster_80846	Cluster_50706	Cluster_35388	Cluster_61983	Cluster_47169	Cluster_68342	Cluster_78958	Cluster_35138	Cluster_79001
Cluster_74718	Cluster_92044	Cluster_50328	Cluster_57455	Cluster_62014	Cluster_72236	Cluster_63738	Cluster_19674	Cluster_93993	Cluster_87636	Cluster_85709
Cluster_70865	Cluster_51931	Cluster_49040	Cluster_93511	Cluster_39658	Cluster_63256	Cluster_73073	Cluster_58032	Cluster_62388	Cluster_63812	Cluster_93540
Cluster_72797	Cluster_62124	Cluster_87223	Cluster_82685	Cluster_81248	Cluster_92115	Cluster_7496	Cluster_68466	Cluster_72887	Cluster_92178	Cluster_61793
Cluster_74223	Cluster_53852	Cluster_91936	Cluster_6315	Cluster_71173	Cluster_87799	Cluster_36814	Cluster_5301	Cluster_56036	Cluster_88340	Cluster_24483
Cluster_70575	Cluster_66850	Cluster_51638	Cluster_85604	Cluster_23641	Cluster_90177	Cluster_63751	Cluster_67098	Cluster_63275	Cluster_80204	Cluster_35217
Cluster_75921	Cluster_41762	Cluster_73373	Cluster_54264	Cluster_78350	Cluster_35443	Cluster_82407	Cluster_66128	Cluster_45006	Cluster_93066	Cluster_60062
Cluster_56122	Cluster_95875	Cluster_94141	Cluster_2495	Cluster_28319	Cluster_68447	Cluster_91842	Cluster_83349	Cluster_51707	Cluster_70499	Cluster_57018
Cluster_40995	Cluster_54619	Cluster_61890	Cluster_87406	Cluster_52075	Cluster_42349	Cluster_60511	Cluster_75007	Cluster_49103	Cluster_89637	Cluster_84444
Cluster_3667	Cluster_27090	Cluster_46405	Cluster_50551	Cluster_77116	Cluster_81106	Cluster_92982	Cluster_87687	Cluster_37369	Cluster_51132	Cluster_58077
Cluster_85220	Cluster_43919	Cluster_10227	Cluster_56475	Cluster_47245	Cluster_65269	Cluster_79732	Cluster_72060	Cluster_57612	Cluster_84530	Cluster_58556
Cluster_87397	Cluster_57582	Cluster_58104	Cluster_48637	Cluster_55403	Cluster_79940	Cluster_57696	Cluster_72716	Cluster_54958	Cluster_73852	Cluster_82403
Cluster_93784	Cluster_4006	Cluster_57821	Cluster_6392	Cluster_28399	Cluster_39708	Cluster_77543	Cluster_40688	Cluster_56059	Cluster_89437	Cluster_88918
Cluster_89630	Cluster_55937	Cluster_55149	Cluster_38874	Cluster_41498	Cluster_81461	Cluster_57717	Cluster_41829	Cluster_55293	Cluster_56821	Cluster_47729
Cluster_46473	Cluster_88260	Cluster_63454	Cluster_34532	Cluster_53888	Cluster_1061	Cluster_93716	Cluster_39514	Cluster_57010	Cluster_18903	Cluster_89249
Cluster_73565	Cluster_64197	Cluster_48785	Cluster_59331	Cluster_57002	Cluster_66886	Cluster_92247	Cluster_81987	Cluster_73292	Cluster_64361	Cluster_63080
Cluster_7690	Cluster_63543	Cluster_81924	Cluster_71335	Cluster_80313	Cluster_93034	Cluster_96198	Cluster_59412	Cluster_47288	Cluster_81311	Cluster_71261
Cluster_12240	Cluster_49787	Cluster_49313	Cluster_83520	Cluster_64217	Cluster_58230	Cluster_39611	Cluster_78108	Cluster_79774	Cluster_10376	Cluster_81241
Cluster_65361	Cluster_5039	Cluster_67283	Cluster_71017	Cluster_74894	Cluster_66340	Cluster_49781	Cluster_31438	Cluster_35970	Cluster_77606	Cluster_79507
Cluster_12949	Cluster_90769	Cluster_53816	Cluster_2449	Cluster_79801	Cluster_41965	Cluster_72091	Cluster_69292	Cluster_93119	Cluster_29903	Cluster_57061
Cluster_53565	Cluster_95960	Cluster_75656	Cluster_74653	Cluster_88263	Cluster_50332	Cluster_61619	Cluster_94980	Cluster_82952	Cluster_83627	Cluster_77870
Cluster_65659	Cluster_87503	Cluster_88702	Cluster_61833	Cluster_86062	Cluster_47992	Cluster_92189	Cluster_77003	Cluster_63827	Cluster_82224	Cluster_63709
Cluster_81904	Cluster_75934	Cluster_56766	Cluster_67789	Cluster_84548	Cluster_80604	Cluster_61420	Cluster_38625	Cluster_85530	Cluster_13310	Cluster_47634
Cluster_93525	Cluster_76408	Cluster_71039	Cluster_14374	Cluster_76697	Cluster_57656	Cluster_70761	Cluster_51209	Cluster_48027	Cluster_69248	Cluster_91155
Cluster_54229	Cluster_43955	Cluster_49001	Cluster_36050	Cluster_85626	Cluster_71020	Cluster_62738	Cluster_44041	Cluster_85853	Cluster_60394	Cluster_56399
Cluster_88472	Cluster_92238	Cluster_49480	Cluster_89065	Cluster_82357	Cluster_53840	Cluster_54868	Cluster_62884	Cluster_75240	Cluster_91837	Cluster_84399
Cluster_36885	Cluster_77658	Cluster_45026	Cluster_78416	Cluster_85078	Cluster_94484	Cluster_43254	Cluster_88237	Cluster_48222	Cluster_96267	Cluster_63459
Cluster_91001	Cluster_66500	Cluster_86527	Cluster_61258	Cluster_58399	Cluster_87987	Cluster_72535	Cluster_67409	Cluster_82196	Cluster_85973	Cluster_69041
Cluster_66087	Cluster_46242	Cluster_72425	Cluster_43755	Cluster_26518	Cluster_63786	Cluster_62277	Cluster_95785	Cluster_66908	Cluster_14448	Cluster_78926
Cluster_79431	Cluster_1614	Cluster_57959	Cluster_80379	Cluster_28196	Cluster_54950	Cluster_15283	Cluster_63220	Cluster_50737	Cluster_54715	Cluster_62347
Cluster_64582	Cluster_61349	Cluster_34906	Cluster_58217	Cluster_79137	Cluster_75256	Cluster_71671	Cluster_42156	Cluster_77504	Cluster_8629	Cluster_48353
Cluster_92269	Cluster_95446	Cluster_39703	Cluster_44848	Cluster_57417	Cluster_37955	Cluster_45233	Cluster_77414	Cluster_66645	Cluster_17210	Cluster_86094
Cluster_70184	Cluster_51047	Cluster_90194	Cluster_34511	Cluster_56209	Cluster_80320	Cluster_1615	Cluster_70042	Cluster_36737	Cluster_27813	Cluster_50573
Cluster_73609	Cluster_93149	Cluster_93837	Cluster_87497	Cluster_51431	Cluster_58617	Cluster_56708	Cluster_91129	Cluster_86183	Cluster_88460	Cluster_86374
Cluster_34529	Cluster_67866	Cluster_42624	Cluster_45101	Cluster_9391	Cluster_56505	Cluster_64330	Cluster_82399	Cluster_88231	Cluster_86187	Cluster_60722
Cluster_79193	Cluster_54175	Cluster_79904	Cluster_60355	Cluster_74116	Cluster_54470	Cluster_36460	Cluster_51536	Cluster_12168	Cluster_23471	Cluster_95468
Cluster_63714	Cluster_66310	Cluster_59605	Cluster_91274	Cluster_79195	Cluster_74608	Cluster_77177	Cluster_83921	Cluster_84648	Cluster_83965	Cluster_84499
Cluster_56073	Cluster_56555	Cluster_38736	Cluster_55502	Cluster_66547	Cluster_66983	Cluster_4932	Cluster_85214	Cluster_83153	Cluster_81848	Cluster_58309
Cluster_75962	Cluster_74118	Cluster_86414	Cluster_65816	Cluster_76426	Cluster_92289	Cluster_58239	Cluster_93234	Cluster_41671	Cluster_80280	Cluster_59090
Cluster_69053	Cluster_78388	Cluster_38011	Cluster_35643	Cluster_74628	Cluster_67367	Cluster_79223	Cluster_6152	Cluster_90893	Cluster_64977	Cluster_78085
Cluster_73735	Cluster_61707	Cluster_61396	Cluster_95295	Cluster_60723	Cluster_62373	Cluster_29990	Cluster_44338	Cluster_90820	Cluster_92744	Cluster_70704
Cluster_82984	Cluster_54139	Cluster_33216	Cluster_68773	Cluster_31851	Cluster_50756	Cluster_6360	Cluster_8644	Cluster_35934	Cluster_80470	Cluster_89063
Cluster_55446	Cluster_55171	Cluster_36736	Cluster_65868	Cluster_70202	Cluster_53118	Cluster_95130	Cluster_58392	Cluster_90100	Cluster_86854	Cluster_82255
Cluster_58209	Cluster_55585	Cluster_42498	Cluster_86228	Cluster_90989	Cluster_53818	Cluster_47785	Cluster_91841	Cluster_65089	Cluster_55859	Cluster_51689
Cluster_92361	Cluster_71863	Cluster_53023	Cluster_25496	Cluster_75070	Cluster_57818	Cluster_65638	Cluster_41379	Cluster_59554	Cluster_83178	Cluster_82129
Cluster_60418	Cluster_67205	Cluster_42904	Cluster_80951	Cluster_47510	Cluster_77385	Cluster_81909	Cluster_46887	Cluster_68096	Cluster_51338	Cluster_79115
Cluster_81477	Cluster_91307	Cluster_33946	Cluster_93720	Cluster_93279	Cluster_85398	Cluster_5219	Cluster_70470	Cluster_63716	Cluster_93971	Cluster_64600
Cluster_72226	Cluster_91396	Cluster_16025	Cluster_88934	Cluster_20571	Cluster_42119	Cluster_57055	Cluster_93059	Cluster_54444	Cluster_64930	Cluster_73853
Cluster_78271	Cluster_55846	Cluster_53256	Cluster_29508	Cluster_15120	Cluster_74796	Cluster_84326	Cluster_45908	Cluster_76468	Cluster_81646	Cluster_70154
Cluster_90363	Cluster_67787	Cluster_52692	Cluster_73031	Cluster_74820	Cluster_93048	Cluster_62614	Cluster_58367	Cluster_45777	Cluster_54097	Cluster_68955
Cluster_47662	Cluster_63234	Cluster_37439	Cluster_57776	Cluster_75170	Cluster_44947	Cluster_49848	Cluster_35347	Cluster_88823	Cluster_94646	Cluster_74057
Cluster_47636	Cluster_52346	Cluster_51460	Cluster_66820	Cluster_50137	Cluster_30070	Cluster_55386	Cluster_33977	Cluster_70888	Cluster_87337	Cluster_50905
Cluster_56857	Cluster_56523	Cluster_61382	Cluster_79610	Cluster_69776	Cluster_43943	Cluster_59440	Cluster_42078	Cluster_83850	Cluster_6425	Cluster_31683
Cluster_96137	Cluster_43951	Cluster_92806	Cluster_85688	Cluster_86017	Cluster_64171	Cluster_95869	Cluster_44146	Cluster_52191	Cluster_72334	Cluster_91102
Cluster_90387	Cluster_65940	Cluster_70014	Cluster_79700	Cluster_50522	Cluster_56539	Cluster_45847	Cluster_88117	Cluster_47692	Cluster_38933	Cluster_71239
Cluster_69492	Cluster_74388	Cluster_89369	Cluster_84827	Cluster_63828	Cluster_33822	Cluster_78216	Cluster_61487	Cluster_90659	Cluster_91494	Cluster_92716
Cluster_54088	Cluster_88531	Cluster_85112	Cluster_41912	Cluster_59587	Cluster_85284	Cluster_53582	Cluster_55187	Cluster_87533	Cluster_13875	Cluster_77055
Cluster_54892	Cluster_87486	Cluster_52086	Cluster_79934	Cluster_60405	Cluster_66819	Cluster_53172	Cluster_33169	Cluster_44985	Cluster_94749	Cluster_69962
Cluster_92476	Cluster_33090	Cluster_34655	Cluster_44534	Cluster_90646	Cluster_92254	Cluster_52055	Cluster_60961	Cluster_74314	Cluster_73402	Cluster_81175
Cluster_70740	Cluster_67123	Cluster_77362	Cluster_70194	Cluster_28831	Cluster_56537	Cluster_15281	Cluster_53437	Cluster_35966	Cluster_74015	Cluster_73938
Cluster_38453	Cluster_47145	Cluster_43698	Cluster_38120	Cluster_68809	Cluster_86659	Cluster_92464	Cluster_55567	Cluster_56461	Cluster_61234	Cluster_48382
Cluster_85119	Cluster_56003	Cluster_10439	Cluster_85655	Cluster_82834	Cluster_48837	Cluster_35579	Cluster_89057	Cluster_79304	Cluster_29549	Cluster_65602
Cluster_78196	Cluster_84593	Cluster_74204	Cluster_33189	Cluster_59717	Cluster_84815	Cluster_82277	Cluster_59151	Cluster_71900	Cluster_50156	Cluster_96151
Cluster_58753	Cluster_41550	Cluster_39763	Cluster_78904	Cluster_3574	Cluster_61704	Cluster_72476	Cluster_60691	Cluster_85043	Cluster_75944	Cluster_95682
Cluster_35839	Cluster_83846	Cluster_40813	Cluster_44506	Cluster_89645	Cluster_80062	Cluster_49265	Cluster_64110	Cluster_92819	Cluster_73558	Cluster_47016
Cluster_78495	Cluster_81494	Cluster_42476	Cluster_35144	Cluster_79107	Cluster_80561	Cluster_61167	Cluster_74469	Cluster_79679	Cluster_73329	Cluster_82315
Cluster_87018	Cluster_14782	Cluster_58048	Cluster_54766	Cluster_83717	Cluster_85944	Cluster_44546	Cluster_85552	Cluster_80102	Cluster_21329	Cluster_95706
Cluster_78950	Cluster_28605	Cluster_54770	Cluster_87792	Cluster_83869	Cluster_81177	Cluster_55326	Cluster_37170	Cluster_79129	Cluster_86162	Cluster_73633
Cluster_74008	Cluster_58806	Cluster_41113	Cluster_66202	Cluster_51180	Cluster_76765	Cluster_73257	Cluster_80052	Cluster_79283	Cluster_66339	Cluster_85745
Cluster_55015	Cluster_81074	Cluster_57341	Cluster_67709	Cluster_67976	Cluster_85523	Cluster_81189	Cluster_61306	Cluster_76243	Cluster_53011	Cluster_2361
Cluster_76562	Cluster_65173	Cluster_80598	Cluster_86356	Cluster_79638	Cluster_78273	Cluster_36490	Cluster_39855	Cluster_66476	Cluster_88235	Cluster_68772
Cluster_89174	Cluster_18780	Cluster_34364	Cluster_12515	Cluster_70076	Cluster_80324	Cluster_68881	Cluster_66665	Cluster_34720	Cluster_81979
Cluster_87728	Cluster_47848	Cluster_87875	Cluster_75033	Cluster_11407	Cluster_67634	Cluster_75927	Cluster_71094	Cluster_35125	Cluster_84006
Cluster_71263	Cluster_63179	Cluster_50660	Cluster_86724	Cluster_38965	Cluster_33093	Cluster_41768	Cluster_72002	Cluster_68492	Cluster_40409
Cluster_2735	Cluster_69693	Cluster_91033	Cluster_80925	Cluster_58420	Cluster_22376	Cluster_71396	Cluster_90113	Cluster_86719	Cluster_78366
Cluster_40721	Cluster_55550	Cluster_85380	Cluster_80859	Cluster_85667	Cluster_64545	Cluster_73784	Cluster_85204	Cluster_78363	Cluster_95047
Cluster_81001	Cluster_50415	Cluster_40406	Cluster_60354	Cluster_47008	Cluster_26783	Cluster_69317	Cluster_94900	Cluster_59788	Cluster_77563
Cluster_62719	Cluster_50802	Cluster_51322	Cluster_59967	Cluster_51688	Cluster_40910	Cluster_33878	Cluster_53858	Cluster_54576	Cluster_90549
Cluster_75460	Cluster_51716	Cluster_52755	Cluster_87332	Cluster_48250	Cluster_82920	Cluster_88037	Cluster_15165	Cluster_68242	Cluster_33486
Cluster_47101	Cluster_87973	Cluster_47357	Cluster_15516	Cluster_95178	Cluster_69752	Cluster_84707	Cluster_87020	Cluster_40096	Cluster_46886
Cluster_78639	Cluster_88032	Cluster_75095	Cluster_78538	Cluster_73632	Cluster_95917	Cluster_88336	Cluster_72907	Cluster_43757	Cluster_21084
Cluster_43394	Cluster_43506	Cluster_69729	Cluster_61018	Cluster_24649	Cluster_52507	Cluster_70236	Cluster_85704	Cluster_47376	Cluster_79758
Cluster_80997	Cluster_87656	Cluster_58042	Cluster_79927	Cluster_36495	Cluster_47115	Cluster_90112	Cluster_83182	Cluster_65082	Cluster_47258
Cluster_15914	Cluster_79867	Cluster_77411	Cluster_82665	Cluster_64134	Cluster_69065	Cluster_6164	Cluster_84450	Cluster_16277	Cluster_70688
Cluster_87663	Cluster_55142	Cluster_64295	Cluster_60261	Cluster_69692	Cluster_77000	Cluster_40641	Cluster_62062	Cluster_79284	Cluster_12986
Cluster_28843	Cluster_55428	Cluster_56494	Cluster_91214	Cluster_17323	Cluster_69887	Cluster_8005	Cluster_54722	Cluster_39407	Cluster_73275
Cluster_61630	Cluster_42936	Cluster_74335	Cluster_25310	Cluster_54747	Cluster_95600	Cluster_78131	Cluster_88630	Cluster_58315	Cluster_13835
Cluster_86272	Cluster_58815	Cluster_51899	Cluster_49977	Cluster_83085	Cluster_81215	Cluster_78862	Cluster_41123	Cluster_46754	Cluster_89284
Cluster_69823	Cluster_63106	Cluster_53815	Cluster_4138	Cluster_57789	Cluster_72111	Cluster_87386	Cluster_90494	Cluster_77850	Cluster_55383
Cluster_72426	Cluster_51280	Cluster_37622	Cluster_86933	Cluster_42630	Cluster_61873	Cluster_91377	Cluster_89116	Cluster_36407	Cluster_91058
Cluster_92107	Cluster_49086	Cluster_85489	Cluster_33399	Cluster_95461	Cluster_80627	Cluster_82737	Cluster_81547	Cluster_48825	Cluster_84641
Cluster_77297	Cluster_40359	Cluster_60211	Cluster_46422	Cluster_75298	Cluster_52699	Cluster_64868	Cluster_84939	Cluster_65831	Cluster_3463
Cluster_80233	Cluster_46267	Cluster_91175	Cluster_52245	Cluster_19466	Cluster_67169	Cluster_14273	Cluster_65632	Cluster_49300	Cluster_54935
Cluster_78704	Cluster_56173	Cluster_78666	Cluster_80672	Cluster_75979	Cluster_72004	Cluster_86466	Cluster_33130	Cluster_33744	Cluster_76803
Cluster_46782	Cluster_90534	Cluster_54208	Cluster_72931	Cluster_59107	Cluster_59275	Cluster_62414	Cluster_84062	Cluster_65260	Cluster_84009
Cluster_71866	Cluster_56594	Cluster_90897	Cluster_73717	Cluster_2881	Cluster_93973	Cluster_77134	Cluster_56063	Cluster_47501	Cluster_50526
Cluster_68795	Cluster_74179	Cluster_75300	Cluster_44747	Cluster_37798	Cluster_95659	Cluster_63448	Cluster_84078	Cluster_55863	Cluster_59395
Cluster_66592	Cluster_81551	Cluster_65649	Cluster_77426	Cluster_65594	Cluster_85682	Cluster_88233	Cluster_76668	Cluster_51028	Cluster_34730
Cluster_80153	Cluster_61023	Cluster_77217	Cluster_85699	Cluster_87169	Cluster_64364	Cluster_81636	Cluster_72000	Cluster_64914	Cluster_95842
Cluster_55243	Cluster_55160	Cluster_75028	Cluster_51829	Cluster_77154	Cluster_77741	Cluster_80245	Cluster_89666	Cluster_37680	Cluster_57530
Cluster_83089	Cluster_53513	Cluster_76776	Cluster_92200	Cluster_78109	Cluster_88792	Cluster_18717	Cluster_70302	Cluster_52227	Cluster_76024
Cluster_88008	Cluster_66378	Cluster_61466	Cluster_35068	Cluster_17284	Cluster_73639	Cluster_86624	Cluster_93256	Cluster_84364	Cluster_36486
Cluster_4820	Cluster_73679	Cluster_68027	Cluster_80805	Cluster_90544	Cluster_85734	Cluster_44918	Cluster_67815	Cluster_85686	Cluster_33380
Cluster_40790	Cluster_85446	Cluster_77351	Cluster_91355	Cluster_39556	Cluster_11267	Cluster_56072	Cluster_34858	Cluster_70130	Cluster_79136
Cluster_92730	Cluster_87502	Cluster_57184	Cluster_55841	Cluster_90718	Cluster_85957	Cluster_89069	Cluster_76306	Cluster_50299	Cluster_83555
Cluster_76112	Cluster_57545	Cluster_79552	Cluster_8765	Cluster_90540	Cluster_78176	Cluster_67527	Cluster_47956	Cluster_88440	Cluster_48052
Cluster_73924	Cluster_85830	Cluster_46925	Cluster_78406	Cluster_70468	Cluster_49989	Cluster_79472	Cluster_79306	Cluster_45067	Cluster_94906
Cluster_89214	Cluster_49112	Cluster_79788	Cluster_71491	Cluster_34979	Cluster_51300	Cluster_83787	Cluster_4657	Cluster_64945	Cluster_72106
Cluster_40432	Cluster_94878	Cluster_95866	Cluster_70341	Cluster_13366	Cluster_46344	Cluster_89964	Cluster_90675	Cluster_66728	Cluster_31056
Cluster_55244	Cluster_85068	Cluster_76845	Cluster_56994	Cluster_61687	Cluster_86747	Cluster_44089	Cluster_71119	Cluster_93314	Cluster_83140
Cluster_90483	Cluster_41924	Cluster_89734	Cluster_80717	Cluster_61528	Cluster_80814	Cluster_76237	Cluster_86836	Cluster_42315	Cluster_85731
Cluster_58701	Cluster_6455	Cluster_58797	Cluster_77753	Cluster_81677	Cluster_35303	Cluster_53354	Cluster_66909	Cluster_5873	Cluster_51458
Cluster_51679	Cluster_38517	Cluster_45566	Cluster_51292	Cluster_50918	Cluster_38595	Cluster_73617	Cluster_92387	Cluster_79631	Cluster_92590
Cluster_67101	Cluster_52492	Cluster_52702	Cluster_19392	Cluster_79695	Cluster_77334	Cluster_61093	Cluster_73006	Cluster_15973	Cluster_49513
Cluster_59212	Cluster_88686	Cluster_80788	Cluster_13098	Cluster_38605	Cluster_69760	Cluster_41801	Cluster_53299	Cluster_80322	Cluster_43481
Cluster_45420	Cluster_64857	Cluster_96240	Cluster_84002	Cluster_44466	Cluster_77695	Cluster_5741	Cluster_79580	Cluster_80362	Cluster_62098
Cluster_87733	Cluster_57381	Cluster_82943	Cluster_77506	Cluster_60864	Cluster_94083	Cluster_79330	Cluster_41582	Cluster_58715	Cluster_75504
Cluster_70857	Cluster_68079	Cluster_67208	Cluster_54242	Cluster_93813	Cluster_46132	Cluster_79421	Cluster_70041	Cluster_82489	Cluster_50687
Cluster_81707	Cluster_67799	Cluster_36832	Cluster_68120	Cluster_45081	Cluster_56597	Cluster_63226	Cluster_36003	Cluster_53284	Cluster_36332
Cluster_66134	Cluster_92822	Cluster_38383	Cluster_54632	Cluster_61502	Cluster_87911	Cluster_9955	Cluster_81934	Cluster_56185	Cluster_65302
Cluster_76847	Cluster_69161	Cluster_95616	Cluster_60443	Cluster_71678	Cluster_28752	Cluster_33683	Cluster_54794	Cluster_84686	Cluster_79870
Cluster_31640	Cluster_90644	Cluster_79630	Cluster_64204	Cluster_85919	Cluster_72102	Cluster_41476	Cluster_23834	Cluster_76441	Cluster_93628
Cluster_55004	Cluster_55543	Cluster_54851	Cluster_46505	Cluster_70009	Cluster_57793	Cluster_65574	Cluster_71096	Cluster_63183	Cluster_66116
Cluster_57558	Cluster_56796	Cluster_54781	Cluster_55650	Cluster_38249	Cluster_57806	Cluster_76429	Cluster_68751	Cluster_79745	Cluster_59001
Cluster_14296	Cluster_85355	Cluster_60992	Cluster_70056	Cluster_25726	Cluster_81792	Cluster_45402	Cluster_81244	Cluster_84371	Cluster_63681
Cluster_48468	Cluster_11922	Cluster_91920	Cluster_94309	Cluster_26190	Cluster_93303	Cluster_38243	Cluster_51048	Cluster_89128	Cluster_7290
Cluster_287	Cluster_88553	Cluster_52936	Cluster_92363	Cluster_44660	Cluster_46462	Cluster_81018	Cluster_38654	Cluster_54103	Cluster_90887
Cluster_88268	Cluster_49162	Cluster_47515	Cluster_84228	Cluster_75866	Cluster_61540	Cluster_81853	Cluster_60622	Cluster_84034	Cluster_85750
Cluster_89002	Cluster_53452	Cluster_88535	Cluster_76339	Cluster_21560	Cluster_87671	Cluster_15146	Cluster_67523	Cluster_44438	Cluster_86757
Cluster_7241	Cluster_39252	Cluster_49386	Cluster_41861	Cluster_92202	Cluster_48165	Cluster_54115	Cluster_65506	Cluster_4015	Cluster_80998
Cluster_59654	Cluster_90293	Cluster_61979	Cluster_32551	Cluster_77456	Cluster_61940	Cluster_64446	Cluster_35390	Cluster_41037	Cluster_82059
Cluster_67647	Cluster_44551	Cluster_49713	Cluster_51859	Cluster_54865	Cluster_88820	Cluster_87700	Cluster_77225	Cluster_85769	Cluster_72277
Cluster_61323	Cluster_51766	Cluster_78635	Cluster_46481	Cluster_92505	Cluster_31695	Cluster_18853	Cluster_54054	Cluster_63012	Cluster_13805
Cluster_87979	Cluster_78115	Cluster_38387	Cluster_89243	Cluster_51318	Cluster_50885	Cluster_84439	Cluster_61788	Cluster_75563	Cluster_71697
Cluster_27769	Cluster_79963	Cluster_52910	Cluster_94591	Cluster_54178	Cluster_66629	Cluster_15343	Cluster_93088	Cluster_79583	Cluster_73186
Cluster_79756	Cluster_73466	Cluster_56377	Cluster_52953	Cluster_31293	Cluster_55606	Cluster_84865	Cluster_67096	Cluster_46340	Cluster_49450
Cluster_28167	Cluster_57955	Cluster_86615	Cluster_4587	Cluster_39342	Cluster_77616	Cluster_70142	Cluster_69055	Cluster_91856	Cluster_83121
Cluster_95554	Cluster_92051	Cluster_96326	Cluster_80631	Cluster_88197	Cluster_45923	Cluster_30784	Cluster_72618	Cluster_54539	Cluster_94436
Cluster_69747	Cluster_88515	Cluster_38712	Cluster_70709	Cluster_63555	Cluster_76221	Cluster_71240	Cluster_61450	Cluster_71980	Cluster_71212
Cluster_58465	Cluster_71112	Cluster_39470	Cluster_74542	Cluster_28188	Cluster_55709	Cluster_7108	Cluster_69168	Cluster_33728	Cluster_1242
Cluster_67888	Cluster_40542	Cluster_63760	Cluster_20198	Cluster_73551	Cluster_80404	Cluster_73780	Cluster_86889	Cluster_38516	Cluster_93473
Cluster_86999	Cluster_90111	Cluster_37637	Cluster_85146	Cluster_23926	Cluster_89276	Cluster_14731	Cluster_66474	Cluster_83433	Cluster_65366
Cluster_63567	Cluster_41368	Cluster_68023	Cluster_62816	Cluster_44607	Cluster_44165	Cluster_69613	Cluster_77669	Cluster_70716	Cluster_62473
Cluster_75742	Cluster_50924	Cluster_59149	Cluster_81555	Cluster_43667	Cluster_88936	Cluster_41545	Cluster_87916	Cluster_77911	Cluster_90184
Cluster_45303	Cluster_33412	Cluster_16516	Cluster_53435	Cluster_94894	Cluster_66771	Cluster_74908	Cluster_65495	Cluster_68361	Cluster_39818
Cluster_95833	Cluster_35960	Cluster_85751	Cluster_37725	Cluster_37548	Cluster_54993	Cluster_68760	Cluster_74315	Cluster_52979	Cluster_45766
Cluster_74744	Cluster_82962	Cluster_65526	Cluster_76255	Cluster_46341	Cluster_38488	Cluster_69316	Cluster_79206	Cluster_59862	Cluster_80682
Cluster_67658	Cluster_89980	Cluster_76341	Cluster_90022	Cluster_6628	Cluster_58474	Cluster_40633	Cluster_80880	Cluster_65609	Cluster_53477
Cluster_80431	Cluster_33525	Cluster_73988	Cluster_77028	Cluster_49384	Cluster_64284	Cluster_75234	Cluster_62589	Cluster_61373	Cluster_65118
Cluster_44362	Cluster_46400	Cluster_50813	Cluster_76235	Cluster_91305	Cluster_75242	Cluster_68605	Cluster_93858	Cluster_76301	Cluster_64936
Cluster_72582	Cluster_93583	Cluster_64718	Cluster_74922	Cluster_96020	Cluster_85354	Cluster_58123	Cluster_91198	Cluster_49096	Cluster_53893
Cluster_47518	Cluster_68908	Cluster_46637	Cluster_81399	Cluster_81965	Cluster_63149	Cluster_41960	Cluster_56934	Cluster_46349	Cluster_52408
Cluster_90711	Cluster_28438	Cluster_45842	Cluster_49154	Cluster_48757	Cluster_68232	Cluster_81420	Cluster_37807	Cluster_74750	Cluster_71458
Cluster_56595	Cluster_62024	Cluster_51276	Cluster_86826	Cluster_80429	Cluster_36201	Cluster_89947	Cluster_69259	Cluster_88206	Cluster_2663
Cluster_88501	Cluster_52154	Cluster_72186	Cluster_62077	Cluster_94492	Cluster_67517	Cluster_74806	Cluster_75590	Cluster_91115	Cluster_71675
Cluster_26624	Cluster_87889	Cluster_79453	Cluster_42099	Cluster_60555	Cluster_85980	Cluster_92549	Cluster_93315	Cluster_63643	Cluster_94840
Cluster_70419	Cluster_78924	Cluster_83248	Cluster_53111	Cluster_9124	Cluster_78267	Cluster_24407	Cluster_53657	Cluster_34644	Cluster_50463
Cluster_91152	Cluster_84307	Cluster_49877	Cluster_62165	Cluster_83716	Cluster_75618	Cluster_24064	Cluster_53900	Cluster_72752
Cluster_60409	Cluster_62590	Cluster_67876	Cluster_88872	Cluster_43565	Cluster_89071	Cluster_63517	Cluster_86201	Cluster_89393
Cluster_28268	Cluster_91660	Cluster_32835	Cluster_69067	Cluster_34797	Cluster_81679	Cluster_56964	Cluster_60814	Cluster_41788
Cluster_80091	Cluster_79823	Cluster_81344	Cluster_79224	Cluster_53335	Cluster_91902	Cluster_50717	Cluster_92925	Cluster_83363
Cluster_95294	Cluster_54102	Cluster_36441	Cluster_70918	Cluster_29200	Cluster_82301	Cluster_55298	Cluster_88786	Cluster_49147
Cluster_73966	Cluster_62012	Cluster_86546	Cluster_75669	Cluster_77660	Cluster_66885	Cluster_26168	Cluster_91775	Cluster_86285
Cluster_84728	Cluster_61614	Cluster_68249	Cluster_45165	Cluster_68487	Cluster_69906	Cluster_74478	Cluster_37217	Cluster_36449
Cluster_78990	Cluster_53624	Cluster_62966	Cluster_82554	Cluster_93747	Cluster_77813	Cluster_12167	Cluster_52391	Cluster_6442
Cluster_90956	Cluster_1145	Cluster_74480	Cluster_64098	Cluster_90996	Cluster_43679	Cluster_90182	Cluster_39854	Cluster_32695
Cluster_39196	Cluster_74071	Cluster_91822	Cluster_23754	Cluster_38020	Cluster_93618	Cluster_52802	Cluster_17087	Cluster_63184
Cluster_56028	Cluster_48512	Cluster_46391	Cluster_90261	Cluster_45418	Cluster_73475	Cluster_76354	Cluster_86755	Cluster_53640
Cluster_51128	Cluster_69662	Cluster_62672	Cluster_34614	Cluster_85752	Cluster_49110	Cluster_54633	Cluster_88723	Cluster_33470
Cluster_75502	Cluster_82185	Cluster_78655	Cluster_71602	Cluster_55393	Cluster_63350	Cluster_50023	Cluster_44348	Cluster_56692
Cluster_84131	Cluster_86190	Cluster_58097	Cluster_54683	Cluster_81181	Cluster_79170	Cluster_29890	Cluster_48826	Cluster_66351
Cluster_92580	Cluster_80123	Cluster_60711	Cluster_68897	Cluster_56878	Cluster_86293	Cluster_47324	Cluster_51201	Cluster_61709
Cluster_65387	Cluster_74370	Cluster_45108	Cluster_73106	Cluster_44675	Cluster_30486	Cluster_84609	Cluster_77181	Cluster_60781
Cluster_77094	Cluster_90721	Cluster_37218	Cluster_60214	Cluster_74764	Cluster_53400	Cluster_19149	Cluster_84233	Cluster_71391
Cluster_49071	Cluster_43977	Cluster_65704	Cluster_46514	Cluster_49479	Cluster_53410	Cluster_58801	Cluster_75744	Cluster_58391
Cluster_85293	Cluster_69680	Cluster_82494	Cluster_40977	Cluster_58677	Cluster_58024	Cluster_70729	Cluster_72176	Cluster_69046
Cluster_58852	Cluster_64258	Cluster_37670	Cluster_83499	Cluster_95679	Cluster_83763	Cluster_68313	Cluster_79645	Cluster_78644
Cluster_71878	Cluster_70797	Cluster_66970	Cluster_94079	Cluster_94040	Cluster_88560	Cluster_80175	Cluster_68140	Cluster_84673
Cluster_65729	Cluster_49254	Cluster_56261	Cluster_78561	Cluster_34099	Cluster_78739	Cluster_67679	Cluster_57282	Cluster_79065
Cluster_89244	Cluster_77961	Cluster_82422	Cluster_85511	Cluster_68085	Cluster_76022	Cluster_68545	Cluster_53117	Cluster_90048
Cluster_56651	Cluster_52776	Cluster_73574	Cluster_85304	Cluster_56892	Cluster_64244	Cluster_54133	Cluster_83813	Cluster_94133
Cluster_11463	Cluster_68247	Cluster_52552	Cluster_44043	Cluster_73367	Cluster_45074	Cluster_77500	Cluster_39892	Cluster_36473
Cluster_88346	Cluster_93077	Cluster_73605	Cluster_86295	Cluster_83974	Cluster_58594	Cluster_73789	Cluster_50685	Cluster_51032
Cluster_49975	Cluster_57599	Cluster_49279	Cluster_96341	Cluster_93052	Cluster_63793	Cluster_87526	Cluster_22860
Cluster_83565	Cluster_91869	Cluster_84762	Cluster_56652	Cluster_71643	Cluster_79369	Cluster_15060	Cluster_57095
Cluster_2510	Cluster_51005	Cluster_96044	Cluster_83699	Cluster_40376	Cluster_70574	Cluster_34300	Cluster_95072
Cluster_47938	Cluster_49964	Cluster_49363	Cluster_78508	Cluster_58418	Cluster_89536	Cluster_88522	Cluster_78742
Cluster_42623	Cluster_63688	Cluster_79368	Cluster_91136	Cluster_80499	Cluster_35239	Cluster_88127	Cluster_90020
Cluster_56140	Cluster_66141	Cluster_37753	Cluster_93678	Cluster_43281	Cluster_57954	Cluster_51186	Cluster_52270
Cluster_9786	Cluster_64949	Cluster_69617	Cluster_76329	Cluster_58881	Cluster_69032	Cluster_86296	Cluster_76514
Cluster_44196	Cluster_79401	Cluster_39513	Cluster_87967	Cluster_48964	Cluster_89525	Cluster_58831	Cluster_76543
Cluster_81003	Cluster_35649	Cluster_86858	Cluster_60521	Cluster_45967	Cluster_69746	Cluster_72059
Cluster_12067	Cluster_50452	Cluster_91934	Cluster_71508	Cluster_21574	Cluster_83941	Cluster_48650
Cluster_78692	Cluster_61772	Cluster_87632	Cluster_16415	Cluster_45560	Cluster_63585	Cluster_24767
Cluster_89293	Cluster_66490	Cluster_43783	Cluster_93718	Cluster_84863	Cluster_49654	Cluster_59864
Cluster_74275	Cluster_38660	Cluster_89359	Cluster_94198	Cluster_85827	Cluster_73961	Cluster_59946
Cluster_7886	Cluster_73749	Cluster_37825	Cluster_84241	Cluster_51334	Cluster_75151	Cluster_42679
Cluster_39198	Cluster_81670	Cluster_65209	Cluster_95084	Cluster_68050	Cluster_45364	Cluster_85120
Cluster_49362	Cluster_53597	Cluster_27043	Cluster_85721	Cluster_68127	Cluster_63536	Cluster_65925
Cluster_90765	Cluster_73234	Cluster_59437	Cluster_25105	Cluster_45274	Cluster_89387	Cluster_6176
Cluster_7387	Cluster_38090	Cluster_61034	Cluster_63539	Cluster_42536	Cluster_95153	Cluster_58341
Cluster_95800	Cluster_36977	Cluster_53397	Cluster_52993	Cluster_80220	Cluster_84572	Cluster_68945
Cluster_55589	Cluster_60563	Cluster_46436	Cluster_35493	Cluster_45740	Cluster_79363	Cluster_23210
Cluster_46982	Cluster_78847	Cluster_64147	Cluster_65866	Cluster_73592	Cluster_84253	Cluster_56331
Cluster_59477	Cluster_46100	Cluster_46245	Cluster_39094	Cluster_91783	Cluster_49496	Cluster_18469
Cluster_43807	Cluster_44763	Cluster_89281	Cluster_95895	Cluster_61483	Cluster_38849	Cluster_18021
Cluster_17626	Cluster_66080	Cluster_96206	Cluster_83656	Cluster_94464	Cluster_64643	Cluster_64083
Cluster_32716	Cluster_50119	Cluster_56322	Cluster_88705	Cluster_80024	Cluster_44210	Cluster_43020
Cluster_74779	Cluster_51123	Cluster_36188	Cluster_56485	Cluster_65134	Cluster_35491	Cluster_82878
Cluster_96423	Cluster_48016	Cluster_85097	Cluster_88246	Cluster_63778	Cluster_40550	Cluster_92596
Cluster_84746	Cluster_24702	Cluster_27354	Cluster_72275	Cluster_89269	Cluster_55651	Cluster_67960
Cluster_79720	Cluster_56069	Cluster_80460	Cluster_82257	Cluster_11477	Cluster_71797
Cluster_36978	Cluster_85797	Cluster_49888	Cluster_75520	Cluster_86207	Cluster_54652
Cluster_88879	Cluster_94547	Cluster_43721	Cluster_36267	Cluster_84919	Cluster_43043
Cluster_91651	Cluster_37628	Cluster_93636	Cluster_89700	Cluster_78384	Cluster_64766
Cluster_89681	Cluster_60664	Cluster_43101	Cluster_86993	Cluster_84891	Cluster_30817
Cluster_89362	Cluster_90632	Cluster_57208	Cluster_64842	Cluster_72714	Cluster_59887
Cluster_81091	Cluster_43320	Cluster_66595	Cluster_14095	Cluster_64754	Cluster_82016
Cluster_85194	Cluster_38159	Cluster_79941	Cluster_83776	Cluster_64691	Cluster_33457
Cluster_92214	Cluster_74717	Cluster_37781	Cluster_73122	Cluster_32243	Cluster_80646
Cluster_82839	Cluster_78647	Cluster_59136	Cluster_38661	Cluster_52109	Cluster_87325
Cluster_66	Cluster_54213	Cluster_67820	Cluster_69895	Cluster_74631	Cluster_86444
Cluster_61388	Cluster_42152	Cluster_74667	Cluster_89856	Cluster_46781	Cluster_75872
Cluster_53614	Cluster_64897	Cluster_84378	Cluster_16130	Cluster_42672	Cluster_75272
Cluster_53510	Cluster_45652	Cluster_88866	Cluster_41950	Cluster_42525	Cluster_87350
Cluster_79149	Cluster_95518	Cluster_89416	Cluster_63592	Cluster_22757	Cluster_83033
Cluster_65759	Cluster_46551	Cluster_43060	Cluster_51362	Cluster_75842	Cluster_64233
Cluster_41828	Cluster_78934	Cluster_84402	Cluster_31724	Cluster_92940	Cluster_65703
Cluster_77733	Cluster_80079	Cluster_58706	Cluster_68925	Cluster_68685	Cluster_50427
Cluster_70157	Cluster_75116	Cluster_75403	Cluster_72966	Cluster_62681	Cluster_42300
Cluster_85319	Cluster_84064	Cluster_17562	Cluster_65306	Cluster_85011	Cluster_46909
Cluster_89691	Cluster_60934	Cluster_36637	Cluster_83054	Cluster_31329	Cluster_64068
Cluster_82036	Cluster_44629	Cluster_51487	Cluster_18614	Cluster_46687	Cluster_68961
Cluster_80738	Cluster_40595	Cluster_48054	Cluster_76810	Cluster_10683	Cluster_78541
Cluster_75259	Cluster_41811	Cluster_41656	Cluster_34471	Cluster_66246	Cluster_73725
Cluster_11818	Cluster_42267	Cluster_79208	Cluster_70270	Cluster_23944	Cluster_93899
Cluster_22984	Cluster_73770	Cluster_37593	Cluster_47164	Cluster_85561	Cluster_94837
Cluster_81343	Cluster_57660	Cluster_8464	Cluster_73747	Cluster_64303	Cluster_23288
Cluster_60326	Cluster_44424	Cluster_9582	Cluster_51166	Cluster_75826	Cluster_69422
Cluster_3133	Cluster_63648	Cluster_50672	Cluster_83736	Cluster_63489	Cluster_79653
Cluster_68072	Cluster_91185	Cluster_79230	Cluster_5601	Cluster_80058	Cluster_66487
Cluster_23901	Cluster_71628	Cluster_83224	Cluster_44318	Cluster_49524	Cluster_31941
Cluster_84239	Cluster_40449	Cluster_71761	Cluster_86529	Cluster_91555	Cluster_82100
Cluster_36388	Cluster_65242	Cluster_84669	Cluster_69784	Cluster_43410	Cluster_51350
Cluster_3823	Cluster_58675	Cluster_77289	Cluster_68035	Cluster_45078	Cluster_80658
Cluster_94939	Cluster_56729	Cluster_75528	Cluster_31109	Cluster_87525	Cluster_82771
Cluster_25860	Cluster_73502	Cluster_60136	Cluster_26388	Cluster_13060	Cluster_88341
Cluster_59766	Cluster_15400	Cluster_74651	Cluster_38523	Cluster_73036	Cluster_40794
Cluster_84763	Cluster_64597	Cluster_54733	Cluster_83358	Cluster_47067	Cluster_36627
Cluster_84230	Cluster_56191	Cluster_68574	Cluster_64986	Cluster_76229	Cluster_58700
Cluster_73317	Cluster_80504	Cluster_37592	Cluster_56446	Cluster_11505	Cluster_86708
Cluster_26542	Cluster_53775	Cluster_75410	Cluster_50061	Cluster_78996	Cluster_37464
Cluster_76114	Cluster_68758	Cluster_90743	Cluster_50127	Cluster_36903	Cluster_71891
Cluster_1695	Cluster_78638	Cluster_36134	Cluster_90811	Cluster_11178	Cluster_55483
Cluster_92517	Cluster_95232	Cluster_42814	Cluster_49209	Cluster_63232	Cluster_81050
Cluster_70413	Cluster_50740	Cluster_73932	Cluster_50770	Cluster_59064	Cluster_83586
Cluster_82084	Cluster_85143	Cluster_53419	Cluster_59432	Cluster_55482	Cluster_52259
Cluster_14208	Cluster_68652	Cluster_74925	Cluster_57560	Cluster_27998	Cluster_80570
Cluster_85072	Cluster_41383	Cluster_86300	Cluster_72337	Cluster_79429	Cluster_54316
Cluster_72524	Cluster_62432	Cluster_67468	Cluster_52218	Cluster_55895	Cluster_71613
Cluster_3220	Cluster_37506	Cluster_37775	Cluster_77459	Cluster_83867	Cluster_61230
Cluster_4403	Cluster_52750	Cluster_85157	Cluster_52535	Cluster_86928	Cluster_67857
Cluster_44907	Cluster_80044	Cluster_84240	Cluster_62419	Cluster_59124
Cluster_63084	Cluster_73928	Cluster_71781	Cluster_28734	Cluster_29768
Cluster_81298	Cluster_85306	Cluster_40516	Cluster_35929	Cluster_89767
Cluster_89877	Cluster_51718	Cluster_38682	Cluster_11602	Cluster_12368
Cluster_57991	Cluster_35626	Cluster_89831	Cluster_79761	Cluster_56814
Cluster_62028	Cluster_44807	Cluster_27893	Cluster_68648	Cluster_59606
Cluster_69197	Cluster_70785	Cluster_84043	Cluster_50648	Cluster_87617
Cluster_70145	Cluster_66290	Cluster_41286	Cluster_68664	Cluster_84396
Cluster_67947	Cluster_38238	Cluster_74647	Cluster_64041	Cluster_37031
Cluster_90559	Cluster_81234	Cluster_66018	Cluster_46409	Cluster_93220
Cluster_96439	Cluster_85253	Cluster_63024	Cluster_11076	Cluster_90181
Cluster_37357	Cluster_91491	Cluster_49736	Cluster_76940	Cluster_93764
Cluster_72117	Cluster_79228	Cluster_14819	Cluster_54488	Cluster_94315
Cluster_76332	Cluster_53317	Cluster_90149	Cluster_92237	Cluster_85665
Cluster_79964	Cluster_45186	Cluster_55318	Cluster_66002	Cluster_94235
Cluster_2370	Cluster_3475	Cluster_6252	Cluster_460	Cluster_20885
Cluster_70613	Cluster_51608	Cluster_48968	Cluster_84583	Cluster_26581
Cluster_45918	Cluster_53376	Cluster_78672	Cluster_58181	Cluster_88406
Cluster_48626	Cluster_52714	Cluster_94962	Cluster_94821	Cluster_58177
Cluster_63540	Cluster_61035	Cluster_56556	Cluster_85814	Cluster_72871
Cluster_80521	Cluster_38724	Cluster_67778	Cluster_46334	Cluster_15841
Cluster_45263	Cluster_61135	Cluster_80325	Cluster_96327	Cluster_65582
Cluster_95547	Cluster_67894	Cluster_40017	Cluster_64440	Cluster_71260
Cluster_60769	Cluster_66030	Cluster_68475	Cluster_82153	Cluster_34646
Cluster_57748	Cluster_88054	Cluster_34161	Cluster_81029	Cluster_5316
Cluster_85018	Cluster_74528	Cluster_72701	Cluster_93782	Cluster_71712
Cluster_77420	Cluster_87935	Cluster_88092	Cluster_70812	Cluster_44881
Cluster_71349	Cluster_76700	Cluster_51112	Cluster_65105	Cluster_32826
Cluster_30862	Cluster_42958	Cluster_68769	Cluster_52170	Cluster_95807
Cluster_88390	Cluster_47574	Cluster_53801	Cluster_42168	Cluster_86943
Cluster_58996	Cluster_58695	Cluster_36993	Cluster_20558	Cluster_75541
Cluster_55988	Cluster_77148	Cluster_31199	Cluster_92758	Cluster_18713
Cluster_46864	Cluster_58332	Cluster_63687	Cluster_52246	Cluster_91905
Cluster_37215	Cluster_50188	Cluster_49068	Cluster_70079	Cluster_64198
Cluster_13602	Cluster_41827	Cluster_82288	Cluster_80605	Cluster_86395
Cluster_48873	Cluster_56488	Cluster_40139	Cluster_58620	Cluster_52220
Cluster_39309	Cluster_40114	Cluster_85730	Cluster_76671	Cluster_52397
Cluster_68276	Cluster_90495	Cluster_19483	Cluster_57124	Cluster_86958
Cluster_1765	Cluster_73135	Cluster_88015	Cluster_61168
Cluster_30354	Cluster_48204	Cluster_46846	Cluster_64424
Cluster_79047	Cluster_92781	Cluster_75827	Cluster_35441
Cluster_79203	Cluster_80143	Cluster_53532	Cluster_63609
Cluster_52340	Cluster_52298	Cluster_41510	Cluster_45073
Cluster_72093	Cluster_43121	Cluster_89351	Cluster_78007
Cluster_41012	Cluster_55631	Cluster_35473	Cluster_90497
Cluster_91496	Cluster_63900	Cluster_33308	Cluster_49880
Cluster_70817	Cluster_54691	Cluster_68721	Cluster_83316
Cluster_56220	Cluster_80111	Cluster_51164	Cluster_85727
Cluster_80452	Cluster_90232	Cluster_35167	Cluster_63445
Cluster_61277	Cluster_89749	Cluster_73912	Cluster_24439
Cluster_35232	Cluster_67057	Cluster_34496	Cluster_85189
Cluster_4330	Cluster_87180	Cluster_56401	Cluster_41226
Cluster_53051	Cluster_44503	Cluster_40913	Cluster_74749
Cluster_81777	Cluster_62578	Cluster_24497	Cluster_96427
Cluster_67152	Cluster_53156	Cluster_64119	Cluster_8605
Cluster_91016	Cluster_89439	Cluster_91723	Cluster_32782
Cluster_14428	Cluster_84502	Cluster_43629	Cluster_57673
Cluster_59436	Cluster_51111	Cluster_76720	Cluster_89150
Cluster_43014	Cluster_4887	Cluster_87340	Cluster_76835
Cluster_46878	Cluster_53599	Cluster_84459	Cluster_62381
Cluster_79768	Cluster_77572	Cluster_35166	Cluster_57958
Cluster_12905	Cluster_68049	Cluster_53525	Cluster_53402
Cluster_74085	Cluster_55968	Cluster_46528	Cluster_72431
Cluster_43686	Cluster_67922	Cluster_39131	Cluster_44757
Cluster_44275	Cluster_80120	Cluster_85566	Cluster_38630
Cluster_8740	Cluster_62873	Cluster_55660	Cluster_94640
Cluster_76051	Cluster_56573	Cluster_77917	Cluster_63684
Cluster_91653	Cluster_80268	Cluster_52571	Cluster_85790
Cluster_81022	Cluster_61568	Cluster_56936	Cluster_60026
Cluster_28362	Cluster_94554	Cluster_38181
Cluster_5353	Cluster_38037	Cluster_36692
Cluster_44590	Cluster_78513	Cluster_36465
Cluster_73346	Cluster_51216	Cluster_73103
Cluster_86759	Cluster_59210	Cluster_65780
Cluster_37093	Cluster_46537	Cluster_37702
Cluster_74268	Cluster_84760	Cluster_81927
Cluster_26700	Cluster_71749	Cluster_76968
Cluster_93283	Cluster_61262	Cluster_10261
Cluster_49352	Cluster_81370	Cluster_84184
Cluster_68535	Cluster_60928	Cluster_38351
Cluster_75099	Cluster_69657	Cluster_65573
Cluster_82130	Cluster_82930	Cluster_91051
Cluster_94334	Cluster_83132	Cluster_84873
Cluster_56135	Cluster_78465	Cluster_68176
Cluster_88660	Cluster_87942	Cluster_75227
Cluster_84123	Cluster_46900	Cluster_56596
Cluster_61127	Cluster_70685	Cluster_48638
Cluster_63318	Cluster_47797	Cluster_67979
Cluster_58911	Cluster_72153	Cluster_50018
Cluster_82562	Cluster_57194	Cluster_68243
Cluster_43736	Cluster_78486	Cluster_70439
Cluster_35173	Cluster_91233	Cluster_68533
Cluster_84866	Cluster_59218	Cluster_61650
Cluster_7864	Cluster_58160	Cluster_70691
Cluster_92514	Cluster_60258	Cluster_49503
Cluster_48370	Cluster_73427	Cluster_54019
Cluster_48337	Cluster_11116	Cluster_66814
Cluster_51242	Cluster_50891	Cluster_50794
Cluster_70868	Cluster_55555	Cluster_65615
Cluster_59725	Cluster_91446	Cluster_63181
Cluster_94175	Cluster_35484	Cluster_63159
Cluster_45030	Cluster_53895	Cluster_49670
Cluster_49009	Cluster_49264	Cluster_75135
Cluster_79028	Cluster_89213	Cluster_2809
Cluster_67689	Cluster_76046	Cluster_54028
Cluster_91438	Cluster_53131	Cluster_49432
Cluster_88634	Cluster_51502	Cluster_87369
Cluster_75767	Cluster_50053	Cluster_57421
Cluster_77582	Cluster_47022	Cluster_69757
Cluster_56737	Cluster_87927	Cluster_58533
Cluster_88746	Cluster_94470	Cluster_78005
Cluster_83962	Cluster_55985	Cluster_62411
Cluster_41176	Cluster_54718	Cluster_41022
Cluster_86255	Cluster_57812	Cluster_86239
Cluster_64606	Cluster_75806	Cluster_55122
Cluster_56677	Cluster_65414	Cluster_71231
Cluster_47585	Cluster_49744	Cluster_94107
Cluster_33616	Cluster_77508	Cluster_80700
Cluster_81264	Cluster_47216	Cluster_72077
Cluster_91505	Cluster_78047	Cluster_94165
Cluster_70557	Cluster_53982	Cluster_55668
Cluster_58608	Cluster_44224	Cluster_858
Cluster_66125	Cluster_91490	Cluster_64226
Cluster_71284	Cluster_88629	Cluster_42523
Cluster_71685	Cluster_21484	Cluster_83918
Cluster_92399	Cluster_48972	Cluster_63432
Cluster_69931	Cluster_77077	Cluster_84627
Cluster_36494	Cluster_34253	Cluster_26439
Cluster_86927	Cluster_70587	Cluster_38538
Cluster_59655	Cluster_50643	Cluster_67506
Cluster_80963	Cluster_65539	Cluster_40075
Cluster_37864	Cluster_63392	Cluster_50270
Cluster_77894	Cluster_54873	Cluster_90780
Cluster_76576	Cluster_90368	Cluster_54346
Cluster_40718	Cluster_68568	Cluster_83659
Cluster_80628	Cluster_49438	Cluster_71474
Cluster_6969	Cluster_80407	Cluster_37265
Cluster_83050	Cluster_48173	Cluster_47779
Cluster_46910	Cluster_63488	Cluster_54668
Cluster_50298	Cluster_65988	Cluster_82932
Cluster_35342	Cluster_42774	Cluster_46659
Cluster_90090	Cluster_37487	Cluster_62646
Cluster_20193	Cluster_93319	Cluster_81590
Cluster_76991	Cluster_58928	Cluster_57450
Cluster_55035	Cluster_85224	Cluster_67003
Cluster_58275	Cluster_58423	Cluster_49330
Cluster_88288	Cluster_84503	Cluster_36118
Cluster_90076	Cluster_72815	Cluster_65711
Cluster_62653	Cluster_69255	Cluster_63664
Cluster_38597	Cluster_46380	Cluster_69186
Cluster_71405	Cluster_60815	Cluster_78752
Cluster_79844	Cluster_58764	Cluster_41210
Cluster_40762	Cluster_77323	Cluster_36742
Cluster_44182	Cluster_88844	Cluster_56193
Cluster_64974	Cluster_56897	Cluster_79783
Cluster_38601	Cluster_75057	Cluster_49514
Cluster_91594	Cluster_43559	Cluster_66632
Cluster_60400	Cluster_78960	Cluster_20902
Cluster_93828	Cluster_92679	Cluster_83056
Cluster_35534	Cluster_84132	Cluster_76937
Cluster_45258	Cluster_38425	Cluster_62903
Cluster_77819	Cluster_66008	Cluster_48617
Cluster_69144	Cluster_68962	Cluster_88601
Cluster_95006	Cluster_70738	Cluster_84554
Cluster_44136	Cluster_52972	Cluster_92249
Cluster_43599	Cluster_63958	Cluster_51970
Cluster_80826	Cluster_74433	Cluster_82621
Cluster_46716	Cluster_95460	Cluster_46707
Cluster_92236	Cluster_66494	Cluster_58909
Cluster_53385	Cluster_67174	Cluster_64434
Cluster_91229	Cluster_76317	Cluster_61096
Cluster_41365	Cluster_60976	Cluster_70141
Cluster_86114	Cluster_54895	Cluster_87676
Cluster_94427	Cluster_95961	Cluster_17069
Cluster_10415	Cluster_71617	Cluster_83301
Cluster_55360	Cluster_82713	Cluster_66039
Cluster_94365	Cluster_52280
Cluster_58027	Cluster_51296
Cluster_62068	Cluster_84014
Cluster_59166	Cluster_69437
Cluster_75653	Cluster_60284
Cluster_67274	Cluster_87723
Cluster_558	Cluster_48190
Cluster_22595	Cluster_81455
Cluster_63994	Cluster_39124
Cluster_71966	Cluster_53267
Cluster_69675	Cluster_64066
Cluster_48588	Cluster_94615
Cluster_42728	Cluster_92926
Cluster_40753	Cluster_18917
Cluster_62933	Cluster_40874
Cluster_44144	Cluster_58716
Cluster_63949	Cluster_67239
Cluster_83515	Cluster_75945
Cluster_58291	Cluster_73414
Cluster_49323	Cluster_50662
Cluster_1593	Cluster_41152
Cluster_48151	Cluster_61876
Cluster_91724	Cluster_81437
Cluster_58318	Cluster_50930
Cluster_12761	Cluster_65500
Cluster_93241	Cluster_90179
Cluster_49933	Cluster_85940
Cluster_76605	Cluster_69289
Cluster_56914	Cluster_44395
Cluster_95880	Cluster_85868
Cluster_59276	Cluster_64867
Cluster_92567	Cluster_72891
Cluster_71059	Cluster_41080
Cluster_74360	Cluster_75559
Cluster_68948	Cluster_57390
Cluster_92024	Cluster_92239
Cluster_53715	Cluster_33624
Cluster_63868	Cluster_85123
Cluster_59486	Cluster_44704
Cluster_52189	Cluster_83631
Cluster_64612	Cluster_6487
Cluster_86229	Cluster_85322
Cluster_62580	Cluster_64538
Cluster_9166	Cluster_38895
Cluster_50820	Cluster_58792
Cluster_63865	Cluster_73834
Cluster_80663	Cluster_46912
Cluster_86194	Cluster_37923
Cluster_82898	Cluster_60937
Cluster_47995	Cluster_30793
Cluster_86949	Cluster_49699
Cluster_55879	Cluster_73119
Cluster_81978	Cluster_72378
Cluster_90772	Cluster_82086
Cluster_48495	Cluster_82299
Cluster_21740	Cluster_95382
Cluster_11314	Cluster_34400
Cluster_40801	Cluster_62387
Cluster_63460	Cluster_54053
Cluster_55866	Cluster_45497
Cluster_45585	Cluster_19894
Cluster_90310	Cluster_40014
Cluster_69059	Cluster_43538
Cluster_5657	Cluster_91976
Cluster_61193	Cluster_54442
Cluster_75322	Cluster_82526
Cluster_85933	Cluster_84937
Cluster_45484	Cluster_38440
Cluster_89906	Cluster_56838
Cluster_71874	Cluster_64875
Cluster_84200	Cluster_50578
Cluster_71383	Cluster_70411
Cluster_93925	Cluster_55413
Cluster_16883	Cluster_39282
Cluster_74048	Cluster_75569
Cluster_83634	Cluster_38926
Cluster_95575	Cluster_58787
Cluster_72358	Cluster_46604
Cluster_94798	Cluster_36436
Cluster_22493	Cluster_67139
Cluster_85963	Cluster_79280
Cluster_81725	Cluster_71655
Cluster_70920	Cluster_43323
Cluster_91755	Cluster_71280
Cluster_10981	Cluster_60922
Cluster_83185	Cluster_91110
Cluster_67903	Cluster_82914
Cluster_85541	Cluster_90845
Cluster_47924	Cluster_33519
Cluster_80815	Cluster_78846
Cluster_45720	Cluster_88481
Cluster_82906	Cluster_65054
Cluster_86438	Cluster_51973
Cluster_67576	Cluster_80819
Cluster_70689	Cluster_34997
Cluster_43009	Cluster_67370
Cluster_92852	Cluster_39852
Cluster_79594	Cluster_66830
Cluster_31397	Cluster_47593
Cluster_69201	Cluster_38789
Cluster_87881	Cluster_52175
Cluster_59445	Cluster_53226
Cluster_89494	Cluster_70240
Cluster_91078	Cluster_82979
Cluster_62959	Cluster_6686
Cluster_83595	Cluster_88349
Cluster_95402	Cluster_75770
Cluster_23226	Cluster_54705
Cluster_32536	Cluster_15506
Cluster_62941	Cluster_44060
Cluster_80922
Cluster_90955
Cluster_64941
Cluster_41813
Cluster_58237
Cluster_57766
Cluster_81084
Cluster_64201
Cluster_50896
Cluster_91227
Cluster_69751
Cluster_66534
Cluster_82383
Cluster_92628
Cluster_4818
Cluster_58145
Cluster_71364
Cluster_44598
Cluster_93446
Cluster_67358
Cluster_81700
Cluster_45107
Cluster_70796
Cluster_57134
Cluster_55986
Cluster_50503
Cluster_87719
Cluster_63514
Cluster_86513
Cluster_60895
Cluster_69462
Cluster_82251
Cluster_81647
Cluster_41765
Cluster_72802
Cluster_50715
Cluster_51605
Cluster_56500
Cluster_23971
Cluster_87899
Cluster_59060
Cluster_53683
Cluster_85920
Cluster_94910
Cluster_41833
Cluster_19503
Cluster_93291
Cluster_45206
Cluster_75687
Cluster_87853
Cluster_48721
Cluster_69785
Cluster_27169
Cluster_52003
Cluster_58295
Cluster_87326
Cluster_53073
Cluster_48404
Cluster_37485
Cluster_32697
Cluster_47038
Cluster_84622
Cluster_7923
Cluster_53705
Cluster_68257
Cluster_55920
Cluster_60832
Cluster_81885
Cluster_28086
Cluster_82056
Cluster_16480
Cluster_91471
Cluster_21962
Cluster_61188
Cluster_84902
Cluster_11897
Cluster_49124
Cluster_17535
Cluster_83665
Cluster_33255
Cluster_52425
Cluster_6285
Cluster_68467
Cluster_56619
Cluster_54712
Cluster_72950
Cluster_76889
Cluster_88734
Cluster_75621
Cluster_64406
Cluster_49267
Cluster_79840
Cluster_75462
Cluster_91256
Cluster_81224
Cluster_78809
Cluster_92384
Cluster_61239
Cluster_81818
Cluster_86130
Cluster_87588
Cluster_64537
Cluster_87420
Cluster_83149
Cluster_91826
Cluster_56693
Cluster_45621
Cluster_51241
Cluster_72581
Cluster_94259
Cluster_47123
Cluster_11258
Cluster_46346
Cluster_68506
Cluster_65815
Cluster_72608
Cluster_83415
Cluster_76727
Cluster_68667
Cluster_58001
Cluster_16730
Cluster_69984
Cluster_42868
Cluster_21615
Cluster_57160
Cluster_25115
Cluster_83354
Cluster_68985
Cluster_82373
Cluster_57521
Cluster_89306
Cluster_88034
Cluster_13305
Cluster_52982
Cluster_69050
Cluster_96355
Cluster_75817
Cluster_71944
Cluster_58542
Cluster_94811
Cluster_82998
Cluster_3420
Cluster_71716
Cluster_60881
Cluster_29852
Cluster_60557
Cluster_78828
Cluster_73220
Cluster_72924
Cluster_19280
Cluster_87566
Cluster_76895
Cluster_29603
Cluster_84912
Cluster_60905
Cluster_64505
Cluster_43637
Cluster_68258
Cluster_52829
Cluster_37899
Cluster_79407
Cluster_66389
Cluster_23281
Cluster_49487
Cluster_52171
Cluster_41458
Cluster_71773
Cluster_56030
Cluster_94422
Cluster_85453
Cluster_59152
Cluster_45814
Cluster_88648
Cluster_58212
Cluster_41287
Cluster_33922
Cluster_55615
Cluster_94588
Cluster_79798
Cluster_12040
Cluster_68250
Cluster_84946
Cluster_91213
Cluster_52355
Cluster_9598
Cluster_58464
Cluster_82679
Cluster_62824
Cluster_87521
Cluster_86288
Cluster_40329
Cluster_86763
Cluster_21162
Cluster_57722
Cluster_71986
Cluster_80201
Cluster_88797
Cluster_84354
Cluster_22822
Cluster_60986
Cluster_74323
Cluster_86894
Cluster_65502
Cluster_53748
Cluster_88520
Cluster_71325
Cluster_69313
Cluster_93681
Cluster_32891
Cluster_35481
Cluster_61658
Cluster_54618
Cluster_80413
Cluster_60637
Cluster_48315
Cluster_39315
Cluster_29519
Cluster_36199
Cluster_43393
Cluster_68597
Cluster_59669
Cluster_57394
Cluster_94491
Cluster_79680
Cluster_70198
Cluster_3103
Cluster_11770
Cluster_95093
Cluster_40454
Cluster_2624
Cluster_72567
Cluster_57327
Cluster_75100
Cluster_44842
Cluster_32793
Cluster_79426
Cluster_53300
Cluster_48815
Cluster_48600
Cluster_87232
Cluster_81954
Cluster_82966
Cluster_40309
Cluster_86421
Cluster_82230
Cluster_96428
Cluster_92875
Cluster_48788
Cluster_73332
Cluster_58954
Cluster_62854
Cluster_60603
Cluster_64991
Cluster_37137
Cluster_42786
Cluster_76705
Cluster_64168
Cluster_53277
Cluster_96253
Cluster_36128
Cluster_82731
Cluster_56706
Cluster_80974
Cluster_2008
Cluster_35828
Cluster_60343
Cluster_42271
Cluster_42325
Cluster_81115
Cluster_2366
Cluster_27624
Cluster_15069
Cluster_68478
Cluster_89642
Cluster_71606
Cluster_83344
Cluster_49735
Cluster_47569
Cluster_86925
Cluster_20680
Cluster_41979
Cluster_88762
Cluster_52902
Cluster_95229
Cluster_83742
Cluster_29165
Cluster_53915
Cluster_92988
Cluster_17923
Cluster_37266
Cluster_84589
Cluster_66640
Cluster_77379
Cluster_88076
Cluster_73407
Cluster_40535
Cluster_4063
Cluster_51646
Cluster_87683
Cluster_81816
Cluster_44171
Cluster_7424
Cluster_44401
Cluster_78851
Cluster_92168
Cluster_70573
Cluster_76897
Cluster_45904
Cluster_65944
Cluster_51466
Cluster_94319
Cluster_85692
Cluster_78511
Cluster_86258
Cluster_95662
Cluster_80870
Cluster_90891
Cluster_60246
Cluster_49843
Cluster_45574
Cluster_54778
Cluster_73179
Cluster_58449
Cluster_95517
Cluster_62465
Cluster_94169
Cluster_22397
Cluster_69979
Cluster_92114
Cluster_65641
Cluster_89374
Cluster_27886
Cluster_93517
Cluster_40593
Cluster_68845
Cluster_87739
Cluster_65241
Cluster_38603
Cluster_59349
Cluster_6367
Cluster_51478
Cluster_67270
Cluster_68148
Cluster_35238
Cluster_37884
Cluster_72156
Cluster_36244
Cluster_88765
Cluster_67572
Cluster_56044
Cluster_86165
Cluster_49326
Cluster_84823
Cluster_83863
Cluster_60046
Cluster_37493
Cluster_57285
Cluster_59762
Cluster_71979
Cluster_42734
Cluster_27045
Cluster_80991
Cluster_68640
Cluster_86931
Cluster_81631
Cluster_51744
Cluster_38023
Cluster_53726
Cluster_85738
Cluster_50956
Cluster_70925
Cluster_86127
Cluster_87242
Cluster_39247
Cluster_91588
Cluster_37281
Cluster_62191
Cluster_63130
Cluster_81386
Cluster_75112
Cluster_69582
Cluster_70715
Cluster_82896
Cluster_51573
Cluster_82211
Cluster_92541
Cluster_42738
Cluster_49136
Cluster_54096
Cluster_33137
Cluster_48666
Cluster_63626
Cluster_68695
Cluster_79089
Cluster_42754
Cluster_81304
Cluster_4042
Cluster_24222
Cluster_83548
Cluster_89577
Cluster_50991
Cluster_28701
Cluster_95322
Cluster_32472
Cluster_76335
Cluster_75583
Cluster_89828
Cluster_67963
Cluster_42090
Cluster_66478
Cluster_85294
Cluster_54464
Cluster_57751
Cluster_57703
Cluster_52267
Cluster_52444
Cluster_92504
Cluster_83055
Cluster_92116
Cluster_49091
Cluster_73311
Cluster_75803
Cluster_851
Cluster_85966
Cluster_36176
Cluster_33458
Cluster_29103
Cluster_69905
Cluster_13653
Cluster_65124
Cluster_14795
Cluster_80180
Cluster_85040
Cluster_61482
Cluster_58023
Cluster_74972
Cluster_59683
Cluster_70036
Cluster_76653
Cluster_89564
Cluster_52484
Cluster_26079
Cluster_33146
Cluster_11795
Cluster_63844
Cluster_47602
Cluster_95953
Cluster_55023
Cluster_88002
Cluster_37367
Cluster_59778
Cluster_27475
Cluster_69922
Cluster_43073
Cluster_84095
Cluster_71028
Cluster_42705
Cluster_94518
Cluster_92414
Cluster_65570
Cluster_23959
Cluster_49901
Cluster_30390
Cluster_62440
Cluster_61910
Cluster_86159
Cluster_93268
Cluster_31789
Cluster_89585
Cluster_36204
Cluster_78133
Cluster_74978
Cluster_76529
Cluster_90939
Cluster_68057
Cluster_88323
Cluster_83090
Cluster_34314
Cluster_58623
Cluster_3401
Cluster_38839
Cluster_39022
Cluster_35470
Cluster_55874
Cluster_86305
Cluster_56733
Cluster_87362
Cluster_76593
Cluster_39364
Cluster_80970
Cluster_56107
Cluster_68733
Cluster_72285
Cluster_66530
Cluster_64021
Cluster_64722
Cluster_75172
Cluster_47460
Cluster_10381
Cluster_25303
Cluster_35865
Cluster_41798
Cluster_68315
Cluster_74452
Cluster_45470
Cluster_94713
Cluster_70513
Cluster_65094
Cluster_69228
Cluster_45768
Cluster_73098
Cluster_45115
Cluster_27879
Cluster_45177
Cluster_53817
Cluster_55566
Cluster_65984
Cluster_77171
Cluster_59861
Cluster_67149
Cluster_89567
Cluster_89232
Cluster_81712
Cluster_66172
Cluster_52253
Cluster_70012
Cluster_68957
Cluster_57396
Cluster_55791
Cluster_94475
Cluster_71909
Cluster_44117
Cluster_84308
Cluster_14434
Cluster_69522
Cluster_94747
Cluster_76383
Cluster_78961
Cluster_94966
Cluster_52069
Cluster_28491
Cluster_17843
Cluster_12780
Cluster_74774
Cluster_80768
Cluster_42741
Cluster_71085
Cluster_41399
Cluster_52300
Cluster_60459
Cluster_65665
Cluster_54003
Cluster_85641
Cluster_62213
Cluster_28379
Cluster_34423
Cluster_49587
Cluster_94647
Cluster_44278
Cluster_42939
Cluster_85753
Cluster_65860
Cluster_91394
Cluster_51609
Cluster_68793
Cluster_35789
Cluster_76578
Cluster_92131
Cluster_52795
Cluster_84135
Cluster_44673
Cluster_74987
Cluster_93533
Cluster_68738
Cluster_19181
Cluster_41041
Cluster_62795
Cluster_86594
Cluster_96453
Cluster_81152
Cluster_86057
Cluster_71365
Cluster_77165
Cluster_65012
Cluster_94116
Cluster_44905
Cluster_48735
Cluster_62604
Cluster_75855
Cluster_83651
Cluster_40140
Cluster_48525
Cluster_73305
Cluster_39489
Cluster_54552
Cluster_16340
Cluster_48264
Cluster_54562
Cluster_53956
Cluster_63393
Cluster_55191
Cluster_88731
Cluster_87271
Cluster_34155
Cluster_2115
Cluster_65564
Cluster_34756
Cluster_41413
Cluster_65967
Cluster_95856
Cluster_41066
Cluster_37023
Cluster_72954
Cluster_73882
Cluster_92938
Cluster_24176
Cluster_95870
Cluster_66450
Cluster_65480
Cluster_51567
Cluster_80585
Cluster_9597
Cluster_66548
Cluster_37900
Cluster_47808
Cluster_88174
Cluster_46437
Cluster_38528
Cluster_68529
Cluster_15597
Cluster_33123
Cluster_28068
Cluster_40729
Cluster_86261
Cluster_9066
Cluster_92904
Cluster_64459
Cluster_67160
Cluster_75372
Cluster_29311
Cluster_96232
Cluster_79673
Cluster_53764
Cluster_41807
Cluster_10175
Cluster_78325
Cluster_24315
Cluster_88887
Cluster_31376
Cluster_66769
Cluster_84693
Cluster_83211
Cluster_86873
Cluster_74019
Cluster_74833
Cluster_12467
Cluster_26108
Cluster_38305
Cluster_31087
Cluster_16364
Cluster_6118
Cluster_65851
Cluster_34654
Cluster_69796
Cluster_49204
Cluster_1591
Cluster_71200
Cluster_42772
Cluster_89596
Cluster_6655
Cluster_78275
Cluster_89409
Cluster_92070
Cluster_64268
Cluster_84067
Cluster_84989
Cluster_80458
Cluster_59730
Cluster_60820
Cluster_41079
Cluster_72099
Cluster_33587
Cluster_94526
Cluster_2202
Cluster_89528
Cluster_71748
Cluster_92975
Cluster_3560
Cluster_78716
Cluster_45367
Cluster_86932
Cluster_3267
Cluster_57262
Cluster_94104
Cluster_17131
Cluster_46114
Cluster_77551
Cluster_48287
Cluster_87968
Cluster_72070
Cluster_34443
Cluster_86249
Cluster_57109
Cluster_12295
Cluster_91296
Cluster_83851
Cluster_69813
Cluster_55146
Cluster_64884
Cluster_93178
Cluster_40132
Cluster_38693
Cluster_54148
Cluster_82777
Cluster_71911
Cluster_41374
Cluster_53395
Cluster_47250
Cluster_56054
Cluster_50223
Cluster_95313
Cluster_49917
Cluster_55715
Cluster_78420
Cluster_61797
Cluster_90464
Cluster_71077
Cluster_48292
Cluster_92801
Cluster_86364
Cluster_89759
Cluster_73105
Cluster_95934
Cluster_90859
Cluster_64139
Cluster_58381
Cluster_17103
Cluster_45675
Cluster_67793
Cluster_34284
Cluster_85831
Cluster_38835
Cluster_11686
Cluster_76760
Cluster_45269
Cluster_25737
Cluster_88893
Cluster_33660
Cluster_74164
Cluster_1083
Cluster_92833
Cluster_64775
Cluster_90284
Cluster_21349
Cluster_67967
Cluster_73130
Cluster_35850
Cluster_69977
Cluster_60558
Cluster_89862
Cluster_73071
Cluster_12985
Cluster_75337
Cluster_71199
Cluster_74635
Cluster_86243
Cluster_58592
Cluster_87716
Cluster_76375
Cluster_51786
Cluster_79616
Cluster_32872
Cluster_14410
Cluster_50679
Cluster_55241
Cluster_81186
Cluster_62022
Cluster_68927
Cluster_78808
Cluster_33707
Cluster_20205
Cluster_45198
Cluster_69423
Cluster_72357
Cluster_62942
Cluster_89876
Cluster_34905
Cluster_42443
Cluster_53699
Cluster_88781
Cluster_79952
Cluster_69573
Cluster_87313
Cluster_63071
Cluster_70446
Cluster_69847
Cluster_51418
Cluster_62990
Cluster_39853
Cluster_86333
Cluster_78622
Cluster_89992
Cluster_64954
Cluster_70329
Cluster_88050
Cluster_37654
Cluster_90451
Cluster_84311
Cluster_61220
Cluster_31459
Cluster_26026
Cluster_58883
Cluster_50916
Cluster_79807
Cluster_87734
Cluster_68790
Cluster_27058
Cluster_56481
Cluster_39596
Cluster_83279
Cluster_91320
Cluster_79509
Cluster_48347
Cluster_67546
Cluster_89445
Cluster_62703
Cluster_78608
Cluster_94943
Cluster_66180
Cluster_92825
Cluster_47332
Cluster_80299
Cluster_78640
Cluster_38717
Cluster_53504
Cluster_92040
Cluster_48902
Cluster_52720
Cluster_54746
Cluster_90036
Cluster_47308
Cluster_7979
Cluster_67795
Cluster_88654
Cluster_88396
Cluster_68011
Cluster_95191
Cluster_43735
Cluster_53837
Cluster_86443
Cluster_51003
Cluster_35717
Cluster_68974
Cluster_45318
Cluster_52958
Cluster_84451
Cluster_92271
Cluster_17065
Cluster_69056
Cluster_52823
Cluster_87679
Cluster_67493
Cluster_61642
Cluster_87465
Cluster_91388
Cluster_49489
Cluster_39662
Cluster_57847
Cluster_59483
Cluster_58371
Cluster_35883
Cluster_84082
Cluster_96339
Cluster_71048
Cluster_74302
Cluster_74381
Cluster_70798
Cluster_95111
Cluster_54124
Cluster_70092
Cluster_89000
Cluster_68338
Cluster_82519
Cluster_44148
Cluster_81794
Cluster_92958
Cluster_82687
Cluster_92738
Cluster_48686
Cluster_86769
Cluster_12996
Cluster_41954
Cluster_39359
Cluster_84438
Cluster_32248
Cluster_78147
Cluster_82816
Cluster_66767
Cluster_81083
Cluster_53951
Cluster_77666
Cluster_66643
Cluster_58214
Cluster_92441
Cluster_86267
Cluster_69239
Cluster_91710
Cluster_74161
Cluster_55729
Cluster_48590
Cluster_37909
Cluster_86729
Cluster_75344
Cluster_56309
Cluster_80303
Cluster_88133
Cluster_28668
Cluster_91767
Cluster_67250
Cluster_45960
Cluster_56363
Cluster_73673
Cluster_27389
Cluster_37099
Cluster_66191
Cluster_81796
Cluster_79539
Cluster_40961
Cluster_29688
Cluster_89722
Cluster_85514
Cluster_79597
Cluster_55918
Cluster_55642
Cluster_93410
Cluster_54767
Cluster_63424
Cluster_55738
Cluster_65952
Cluster_60002
Cluster_67749
Cluster_48196
Cluster_52008
Cluster_54189
Cluster_84626
Cluster_30032
Cluster_62712
Cluster_53581
Cluster_89457
Cluster_66761
Cluster_35038
Cluster_86174
Cluster_93104
Cluster_35263
Cluster_80400
Cluster_91917
Cluster_60538
Cluster_49910
Cluster_57211
Cluster_35756
Cluster_50684
Cluster_81837
Cluster_86354
Cluster_64826
Cluster_38279
Cluster_74491
Cluster_84759
Cluster_62945
Cluster_51025
Cluster_85876
Cluster_81055
Cluster_85268
Cluster_81143
Cluster_67119
Cluster_50792
Cluster_51084
Cluster_49165
Cluster_65199
Cluster_81245
Cluster_72253
Cluster_91813
Cluster_69966
Cluster_73597
Cluster_89991
Cluster_87804
Cluster_40072
Cluster_70389
Cluster_64655
Cluster_84557
Cluster_79276
Cluster_70779
Cluster_73675
Cluster_91122
Cluster_93187
Cluster_44925
Cluster_67740
Cluster_60052
Cluster_69319
Cluster_88833
Cluster_58200
Cluster_78153
Cluster_18520
Cluster_74470
Cluster_25372
Cluster_81834
Cluster_25419
Cluster_82968
Cluster_67916
Cluster_49818
Cluster_76263
Cluster_75822
Cluster_89083
Cluster_20932
Cluster_96290
Cluster_81578
Cluster_85617
Cluster_63945
Cluster_43879
Cluster_35218
Cluster_69859
Cluster_38809
Cluster_93228
Cluster_85646
Cluster_76773
Cluster_87064
Cluster_87278
Cluster_82810
Cluster_71179
Cluster_91272
Cluster_74093
Cluster_33037
Cluster_39884
Cluster_69660
Cluster_53671
Cluster_12437
Cluster_75069
Cluster_66984
Cluster_27198
Cluster_72780
Cluster_87377
Cluster_42502
Cluster_64957
Cluster_45933
Cluster_88191
Cluster_76055
Cluster_45910
Cluster_4927
Cluster_44871
Cluster_58560
Cluster_45558
Cluster_70
Cluster_88843
Cluster_51194
Cluster_77406
Cluster_42801
Cluster_31352
Cluster_79612
Cluster_55680
Cluster_96181
Cluster_63484
Cluster_67617
Cluster_83003
Cluster_60692
Cluster_69442
Cluster_66350
Cluster_58467
Cluster_40777
Cluster_64085
Cluster_96408
Cluster_46298
Cluster_86327
Cluster_29347
Cluster_83018
Cluster_93409
Cluster_50498
Cluster_88093
Cluster_87076
Cluster_65355
Cluster_42487
Cluster_53978
Cluster_80735
Cluster_34401
Cluster_57402
Cluster_90647
Cluster_86593
Cluster_53123
Cluster_87230
Cluster_32022
Cluster_50237
Cluster_89373
Cluster_38376
Cluster_65335
Cluster_73175
Cluster_31680
Cluster_81251
Cluster_89847
Cluster_40714
Cluster_15801
Cluster_73015
Cluster_61149
Cluster_920
Cluster_30264
Cluster_41940
Cluster_61690
Cluster_47930
Cluster_56588
Cluster_42906
Cluster_35432
Cluster_93440
Cluster_84041
Cluster_50600
Cluster_65211
Cluster_3031
Cluster_31735
Cluster_95804
Cluster_85318
Cluster_83859
Cluster_94494
Cluster_68826
Cluster_69008
Cluster_75214
Cluster_89782
Cluster_66301
Cluster_72771
Cluster_45047
Cluster_63650
Cluster_44187
Cluster_36667
Cluster_63452
Cluster_58463
Cluster_5850
Cluster_32907
Cluster_13360
Cluster_35430
Cluster_53422
Cluster_46591
Cluster_65155
Cluster_72703
Cluster_31852
Cluster_69246
Cluster_35862
Cluster_88359
Cluster_71688
Cluster_9898
Cluster_91372
Cluster_70083
Cluster_52020
Cluster_76328
Cluster_85075
Cluster_51565
Cluster_24518
Cluster_14518
Cluster_66231
Cluster_93691
Cluster_61761
Cluster_78488
Cluster_45065
Cluster_76531
Cluster_93068
Cluster_20599
Cluster_93948
Cluster_69141
Cluster_82792
Cluster_39762
Cluster_69479
Cluster_33428
Cluster_70029
Cluster_47131
Cluster_72460
Cluster_55598
Cluster_76391
Cluster_1283
Cluster_60499
Cluster_74696
Cluster_46871
Cluster_31799
Cluster_14228
Cluster_54909
Cluster_70908
Cluster_46007
Cluster_71425
Cluster_88711
Cluster_65997
Cluster_48918
Cluster_36260
Cluster_64507
Cluster_77004
Cluster_18500
Cluster_87005
Cluster_48695
Cluster_60609
Cluster_74778
Cluster_93960
Cluster_92724
Cluster_55862
Cluster_36609
Cluster_70466
Cluster_54577
Cluster_93223
Cluster_19601
Cluster_71813
Cluster_49485
Cluster_81258
Cluster_52934
Cluster_82498
Cluster_11737
Cluster_90610
Cluster_30803
Cluster_89765
Cluster_88732
Cluster_62420
Cluster_7405
Cluster_18009
Cluster_39744
Cluster_28244
Cluster_60337
Cluster_92049
Cluster_90237
Cluster_79987
Cluster_75486
Cluster_83296
Cluster_85619
Cluster_90698
Cluster_76385
Cluster_49861
Cluster_24252
Cluster_68118
Cluster_4424
Cluster_65451
Cluster_50483
Cluster_87084
Cluster_83312
Cluster_70618
Cluster_92984
Cluster_88345
Cluster_39571
Cluster_79482
Cluster_43175
Cluster_68491
Cluster_94622
Cluster_54087
Cluster_53556
Cluster_17425
Cluster_71656
Cluster_42954
Cluster_78715
Cluster_65945
Cluster_68145
Cluster_42670
Cluster_20064
Cluster_61345
Cluster_82103
[truncated: 998 more rows]
