# Supplementary material for: Comparative transcriptome analysis reveals regulatory network and regulators associated with proanthocyanidin accumulation in persimmon
Source: BMC Plant Biol. 2021 Jul 29;21:356. doi: 10.1186/s12870-021-03133-z (PMC8323215; doi:10.1186/s12870-021-03133-z)
Supplement: Supplementary file 6 — Additional file 6. [file 12870_2021_3133_MOESM6_ESM.xlsx]

## Sheet: Additional file 5
Table S7 The list of TFs within MEblue and MEbrown modules
gene_id	Module	tf_family
Cluster_76460	MEblue	MYB
Cluster_69735	MEblue	MYB
Cluster_56999	MEblue	MYB
Cluster_61170	MEblue	TCP
*Cluster_78388	MEblue	SBP
Cluster_47145	MEblue	MYB
Cluster_40359	MEblue	MYB
Cluster_71112	MEblue	SBP
*Cluster_68908	MEblue	SBP
*Cluster_70797	MEblue	MYB
Cluster_77961	MEblue	BBR/BPC
Cluster_61772	MEblue	C2C2-CO-like
Cluster_38660	MEblue	C2H2
Cluster_74717	MEblue	MADS
*Cluster_78647	MEblue	MYB
*Cluster_44424	MEblue	SBP
*Cluster_58332	MEblue	MYB
*Cluster_55968	MEblue	MYB
Cluster_80268	MEblue	MADS
Cluster_50891	MEblue	MYB
*Cluster_37487	MEblue	SBP
Cluster_58928	MEblue	bHLH
Cluster_82713	MEblue	AP2-EREBP
*Cluster_57390	MEblue	SBP
Cluster_46912	MEblue	GRAS
Cluster_54442	MEblue	MYB
Cluster_34997	MEblue	ARF
*Cluster_58997	MEbrown	zf-HD
Cluster_55435	MEbrown	SBP
*Cluster_75120	MEbrown	bHLH
*Cluster_73373	MEbrown	OFP
Cluster_58104	MEbrown	AP2-EREBP
*Cluster_63454	MEbrown	bZIP
*Cluster_67283	MEbrown	SBP
*Cluster_71039	MEbrown	zf-HD
*Cluster_61396	MEbrown	TCP
*Cluster_52692	MEbrown	TCP
*Cluster_80788	MEbrown	bHLH
*Cluster_52910	MEbrown	bHLH
*Cluster_49888	MEbrown	SBP
*Cluster_66595	MEbrown	MYB
*Cluster_59136	MEbrown	SBP
*Cluster_74651	MEbrown	MYB
Cluster_71781	MEbrown	MYB
*Cluster_55318	MEbrown	E2F-DP
Cluster_72701	MEbrown	C2C2-YABBY
*Cluster_33308	MEbrown	SBP
Cluster_77917	MEbrown	MYB
Cluster_52571	MEbrown	zf-HD
*Cluster_61650	MEbrown	bHLH
*Cluster_66814	MEbrown	MYB
*Cluster_50270	MEbrown	SBP
*Cluster_49330	MEbrown	bHLH
Cluster_36742	MEbrown	AP2-EREBP
Cluster_20902	MEbrown	C3H
Cluster_76937	MEbrown	AP2-EREBP
Cluster_66039	MEbrown	bHLH
* represents the candidate TF for regulatory network construction
